# Supplementary material for: Structure-Based Design of Potent and Selective MerTK Inhibitors by Modulating the Conformation of αC Helix
Source: J Med Chem. 2025 May 20;68(11):10877–96. doi: 10.1021/acs.jmedchem.4c03092 (PMC12169616; doi:10.1021/acs.jmedchem.4c03092)
Supplement: Supplementary file 1 [file jm4c03092_si_001.csv]

Compound ID	SMILE	MerTK IC50 (nM)	Tyro3 IC50 (nM)
1	c12c(ncnc1Oc1ccc(cc1)NC(=O)c1c(=O)n(n(c1)C)c1ccc(cc1)F)oc(c2c1cccc(c1)N)c1cnn(c1)C	26.8	14.7
2	c12c(ncnc1Oc1ccc(cc1)NC(=O)c1c(=O)n(n(c1)C)c1cc(ccc1)F)oc(c2c1cccc(c1)N)c1cnn(c1)C	110.0	53.9
3	c12c(ncnc1Oc1ccc(cc1)NC(=O)c1c(=O)n(n(c1)C)c1ccc(cc1)C)oc(c2c1cccc(c1)N)c1cnn(c1)C	203.9	47.7
4	c1(c(oc2c1c(ncn2)Oc1ccc(NC(=O)c2c(=O)n(n(c2)C)c2ccc(cc2)C(F)(F)F)cc1)c1cnn(c1)C)c1cccc(c1)N	2393.0	451.2
5	c12c(ncnc1Oc1ccc(cc1)NC(=O)c1c(=O)n(n(c1C)C)c1ccc(cc1)F)oc(c2c1cccc(c1)N)c1cnn(c1)C	12.4	21.4
6	c1(ccc(cc1)F)n1cccc(c1=O)C(=O)Nc1ccc(cc1)Oc1c2c(ncn1)oc(c2c1cccc(c1)N)c1cnn(c1)C	10.4	34.0
7	c1(ccc(cc1)F)n1c(ccc(c1=O)C(=O)Nc1ccc(cc1)Oc1c2c(ncn1)oc(c2c1cccc(c1)N)c1cnn(c1)C)C	5.2	43.8
8	C(=O)(Nc1ccc(cc1)Oc1c2c(ncn1)oc(c2c1cccc(c1)N)c1cnn(c1)C)C1(C(=O)Nc2ccc(cc2)F)CC1	191.6	ND
9	Cn1cccc(c1=O)C(=O)Nc1ccc(cc1)Oc1c2c(ncn1)oc(c2c1cccc(c1)N)c1cnn(c1)C	4%	83%
10	c12c(ncnc1Oc1ccc(cc1)NC(=O)c1c(=O)n(ccc1)c1ccc(cc1)F)oc(c2c1cccc(c1)CN(C)C)c1cnn(c1)C	2.7	24.5
11	c12c(ncnc1Oc1ccc(cc1)NC(=O)c1c(=O)n(n(c1)C)c1ccc(cc1)F)oc(c2c1cccc(c1)CN(C)C)c1cnn(c1)C	21.5	991.3
12	c12c(ncnc1Oc1ccc(cc1)NC(=O)c1c(=O)n(n(c1)C)c1cc(ccc1)F)oc(c2c1cccc(c1)CN(C)C)c1cnn(c1)C	43.9	917.7
13	c12c(ncnc1Oc1ccc(cc1)NC(=O)c1c(=O)n(n(c1)C)c1ccc(cc1)C)oc(c2c1cccc(c1)CN(C)C)c1cnn(c1)C	98.5	469.6
14	c1(c(oc2c1c(ncn2)Oc1ccc(NC(=O)c2c(=O)n(n(c2)C)c2ccc(cc2)C(F)(F)F)cc1)c1cnn(c1)C)c1cccc(c1)CN(C)C	1034.0	1982.0
15	c12c(ncnc1Oc1ccc(cc1)NC(=O)c1c(=O)n(ccc1)c1ccc(cc1)F)oc(c2c1cccc(c1)NC(=O)C)c1cnn(c1)C	12.0	53.3
16	c12c(ncnc1Oc1ccc(cc1)NC(=O)c1c(=O)n(n(c1)C)c1ccc(cc1)F)oc(c2c1cccc(c1)NC(=O)C)c1cnn(c1)C	25.3	637.6
17	c1(c(oc2c1c(ncn2)Oc1ccc(NC(=O)c2c(=O)n(n(c2)C)c2ccc(cc2)F)cc1)c1cnn(c1)C)c1cccc(c1)CN1CCN(CC1)C	18.1	129.3
18	c1(c(oc2c1c(ncn2)Oc1ccc(NC(=O)c2c(=O)n(c3ccc(cc3)F)ccc2)cc1)c1cnn(c1)C)c1ccc(cc1)CN(C)C	2.4	4.9
19	c1(c(oc2c1c(ncn2)Oc1ccc(NC(=O)c2c(=O)n(n(c2)C)c2ccc(cc2)F)cc1)c1cnn(c1)C)c1ccc(cc1)CN(C)C	23.7	150.7
20	c12c(ncnc1Oc1ccc(cc1)NC(=O)c1c(=O)n(ccc1)c1ccc(cc1)F)oc(c2c1ccc(cc1)CN1CCN(CC1)C)c1cnn(c1)C	1.6	2.5
21	c12c(ncnc1Oc1ccc(cc1)NC(=O)c1c(=O)n(n(c1)C)c1ccc(cc1)F)oc(c2c1ccc(cc1)CN1CCN(CC1)C)c1cnn(c1)C	14.1	66.0
