# Supplementary material for: Structure-Based Design of Potent and Selective MerTK Inhibitors by Modulating the Conformation of αC Helix
Source: J Med Chem. 2025 May 20;68(11):10877–96. doi: 10.1021/acs.jmedchem.4c03092 (PMC12169616; doi:10.1021/acs.jmedchem.4c03092)
Supplement: Supplementary file 2 [file jm4c03092_si_002.pdb]

HEADER    CSD ENTRY 3qupP-del666-del663664665-DF-c
CRYST1    1.000    1.000    1.000  90.00  90.00  90.00 P 1
SCALE1      1.000000  0.000000  0.000000        0.00000
SCALE2      0.000000  1.000000  0.000000        0.00000
SCALE3      0.000000  0.000000  1.000000        0.00000
ATOM      1  N   GLU A 509       3.718   5.936  32.672  1.00  0.00           N
ATOM      2  CA  GLU A 509       2.932   5.777  31.459  1.00  0.00           C
ATOM      3  C   GLU A 509       2.750   4.264  31.157  1.00  0.00           C
ATOM      4  O   GLU A 509       3.657   3.451  31.354  1.00  0.00           O
ATOM      5  CB  GLU A 509       3.573   6.595  30.305  1.00  0.00           C
ATOM      6  CG  GLU A 509       4.937   7.280  30.597  1.00  0.00           C
ATOM      7  CD  GLU A 509       6.093   6.264  30.785  1.00  0.00           C
ATOM      8  OE1 GLU A 509       5.793   5.141  31.208  1.00  0.00           O
ATOM      9  OE2 GLU A 509       7.252   6.601  30.530  1.00  0.00           O
ATOM     10  N   ASP A 510       1.502   3.925  30.769  1.00  0.00           N
ATOM     11  CA  ASP A 510       1.164   2.539  30.427  1.00  0.00           C
ATOM     12  C   ASP A 510       1.857   2.249  29.085  1.00  0.00           C
ATOM     13  O   ASP A 510       1.350   2.499  27.996  1.00  0.00           O
ATOM     14  CB  ASP A 510      -0.374   2.348  30.382  1.00  0.00           C
ATOM     15  CG  ASP A 510      -0.798   0.863  30.260  1.00  0.00           C
ATOM     16  OD1 ASP A 510      -0.049   0.012  30.756  1.00  0.00           O
ATOM     17  OD2 ASP A 510      -1.879   0.577  29.709  1.00  0.00           O
ATOM     18  N   VAL A 511       3.147   1.864  29.262  1.00  0.00           N
ATOM     19  CA  VAL A 511       4.229   2.078  28.307  1.00  0.00           C
ATOM     20  C   VAL A 511       5.504   1.406  28.883  1.00  0.00           C
ATOM     21  O   VAL A 511       6.191   0.690  28.165  1.00  0.00           O
ATOM     22  CB  VAL A 511       4.530   3.583  28.013  1.00  0.00           C
ATOM     23  CG1 VAL A 511       5.670   3.760  26.994  1.00  0.00           C
ATOM     24  CG2 VAL A 511       3.326   4.421  27.529  1.00  0.00           C
ATOM     25  N   LEU A 512       5.838   1.690  30.162  1.00  0.00           N
ATOM     26  CA  LEU A 512       6.890   0.866  30.792  1.00  0.00           C
ATOM     27  C   LEU A 512       6.215  -0.453  31.197  1.00  0.00           C
ATOM     28  O   LEU A 512       5.025  -0.449  31.453  1.00  0.00           O
ATOM     29  CB  LEU A 512       7.502   1.575  32.022  1.00  0.00           C
ATOM     30  CG  LEU A 512       8.634   2.559  31.641  1.00  0.00           C
ATOM     31  CD1 LEU A 512       8.917   3.582  32.747  1.00  0.00           C
ATOM     32  CD2 LEU A 512       9.943   1.829  31.294  1.00  0.00           C
ATOM     33  N   ILE A 513       6.945  -1.585  31.221  1.00  0.00           N
ATOM     34  CA  ILE A 513       6.355  -2.878  31.586  1.00  0.00           C
ATOM     35  C   ILE A 513       7.235  -3.463  32.709  1.00  0.00           C
ATOM     36  O   ILE A 513       8.414  -3.730  32.498  1.00  0.00           O
ATOM     37  CB  ILE A 513       6.311  -3.791  30.332  1.00  0.00           C
ATOM     38  CG1 ILE A 513       5.454  -3.184  29.204  1.00  0.00           C
ATOM     39  CG2 ILE A 513       5.854  -5.229  30.628  1.00  0.00           C
ATOM     40  CD1 ILE A 513       3.957  -3.100  29.532  1.00  0.00           C
ATOM     41  N   PRO A 514       6.708  -3.679  33.940  1.00  0.00           N
ATOM     42  CA  PRO A 514       7.574  -4.191  35.008  1.00  0.00           C
ATOM     43  C   PRO A 514       8.405  -5.446  34.622  1.00  0.00           C
ATOM     44  O   PRO A 514       9.579  -5.587  34.983  1.00  0.00           O
ATOM     45  CB  PRO A 514       6.630  -4.451  36.194  1.00  0.00           C
ATOM     46  CG  PRO A 514       5.208  -4.069  35.743  1.00  0.00           C
ATOM     47  CD  PRO A 514       5.320  -3.470  34.334  1.00  0.00           C
ATOM     48  N   PHE A 518       6.213 -10.480  32.360  1.00  0.00           N
ATOM     49  CA  PHE A 518       6.469 -11.284  31.148  1.00  0.00           C
ATOM     50  C   PHE A 518       7.779 -12.107  31.178  1.00  0.00           C
ATOM     51  O   PHE A 518       8.864 -11.622  31.511  1.00  0.00           O
ATOM     52  CB  PHE A 518       6.470 -10.543  29.802  1.00  0.00           C
ATOM     53  CG  PHE A 518       7.684  -9.688  29.559  1.00  0.00           C
ATOM     54  CD1 PHE A 518       7.768  -8.444  30.160  1.00  0.00           C
ATOM     55  CD2 PHE A 518       8.731 -10.117  28.742  1.00  0.00           C
ATOM     56  CE1 PHE A 518       8.836  -7.608  29.902  1.00  0.00           C
ATOM     57  CE2 PHE A 518       9.819  -9.289  28.507  1.00  0.00           C
ATOM     58  CZ  PHE A 518       9.849  -8.028  29.064  1.00  0.00           C
ATOM     59  N   THR A 519       7.550 -13.354  30.753  1.00  0.00           N
ATOM     60  CA  THR A 519       8.582 -14.360  30.603  1.00  0.00           C
ATOM     61  C   THR A 519       8.978 -14.514  29.110  1.00  0.00           C
ATOM     62  O   THR A 519       8.218 -14.370  28.145  1.00  0.00           O
ATOM     63  CB  THR A 519       8.083 -15.684  31.216  1.00  0.00           C
ATOM     64  OG1 THR A 519       6.845 -16.043  30.628  1.00  0.00           O
ATOM     65  CG2 THR A 519       8.021 -15.652  32.759  1.00  0.00           C
ATOM     66  N   LEU A 520      10.273 -14.826  29.006  1.00  0.00           N
ATOM     67  CA  LEU A 520      10.919 -14.891  27.708  1.00  0.00           C
ATOM     68  C   LEU A 520      10.677 -16.270  27.076  1.00  0.00           C
ATOM     69  O   LEU A 520      10.242 -17.218  27.724  1.00  0.00           O
ATOM     70  CB  LEU A 520      12.407 -14.568  27.912  1.00  0.00           C
ATOM     71  CG  LEU A 520      12.634 -13.271  28.708  1.00  0.00           C
ATOM     72  CD1 LEU A 520      14.126 -13.073  28.991  1.00  0.00           C
ATOM     73  CD2 LEU A 520      12.021 -12.074  27.971  1.00  0.00           C
ATOM     74  N   GLY A 521      11.015 -16.359  25.770  1.00  0.00           N
ATOM     75  CA  GLY A 521      10.607 -17.519  24.955  1.00  0.00           C
ATOM     76  C   GLY A 521      11.733 -17.992  24.027  1.00  0.00           C
ATOM     77  O   GLY A 521      12.905 -17.866  24.368  1.00  0.00           O
ATOM     78  N   ARG A 522      11.407 -18.559  22.858  1.00  0.00           N
ATOM     79  CA  ARG A 522      12.437 -19.095  21.970  1.00  0.00           C
ATOM     80  C   ARG A 522      13.146 -17.923  21.250  1.00  0.00           C
ATOM     81  O   ARG A 522      12.509 -16.945  20.852  1.00  0.00           O
ATOM     82  CB  ARG A 522      11.784 -20.157  21.056  1.00  0.00           C
ATOM     83  CG  ARG A 522      11.412 -19.754  19.619  1.00  0.00           C
ATOM     84  CD  ARG A 522      10.514 -20.827  18.970  1.00  0.00           C
ATOM     85  NE  ARG A 522      10.644 -20.825  17.522  1.00  0.00           N
ATOM     86  CZ  ARG A 522      10.216 -19.824  16.721  1.00  0.00           C
ATOM     87  NH1 ARG A 522      10.576 -19.830  15.434  1.00  0.00           N
ATOM     88  NH2 ARG A 522       9.454 -18.831  17.221  1.00  0.00           N
ATOM     89  N   MET A 523      14.491 -18.042  21.125  1.00  0.00           N
ATOM     90  CA  MET A 523      15.228 -17.073  20.299  1.00  0.00           C
ATOM     91  C   MET A 523      14.650 -17.124  18.881  1.00  0.00           C
ATOM     92  O   MET A 523      14.484 -18.210  18.344  1.00  0.00           O
ATOM     93  CB  MET A 523      16.714 -17.465  20.230  1.00  0.00           C
ATOM     94  CG  MET A 523      17.517 -17.158  21.500  1.00  0.00           C
ATOM     95  SD  MET A 523      17.838 -15.387  21.655  1.00  0.00           S
ATOM     96  CE  MET A 523      19.608 -15.445  22.010  1.00  0.00           C
ATOM     97  N   LEU A 524      14.345 -15.949  18.297  1.00  0.00           N
ATOM     98  CA  LEU A 524      14.117 -15.977  16.853  1.00  0.00           C
ATOM     99  C   LEU A 524      15.483 -16.026  16.179  1.00  0.00           C
ATOM    100  O   LEU A 524      16.100 -17.080  16.049  1.00  0.00           O
ATOM    101  CB  LEU A 524      13.247 -14.806  16.357  1.00  0.00           C
ATOM    102  CG  LEU A 524      11.900 -14.675  17.065  1.00  0.00           C
ATOM    103  CD1 LEU A 524      10.992 -13.724  16.281  1.00  0.00           C
ATOM    104  CD2 LEU A 524      11.213 -16.027  17.256  1.00  0.00           C
ATOM    105  N   GLY A 525      15.914 -14.808  15.787  1.00  0.00           N
ATOM    106  CA  GLY A 525      17.147 -14.635  15.061  1.00  0.00           C
ATOM    107  C   GLY A 525      17.973 -13.696  15.896  1.00  0.00           C
ATOM    108  O   GLY A 525      17.746 -13.570  17.107  1.00  0.00           O
ATOM    109  N   LYS A 526      18.894 -13.060  15.169  1.00  0.00           N
ATOM    110  CA  LYS A 526      19.609 -11.951  15.739  1.00  0.00           C
ATOM    111  C   LYS A 526      20.265 -11.207  14.572  1.00  0.00           C
ATOM    112  O   LYS A 526      19.996 -11.464  13.400  1.00  0.00           O
ATOM    113  CB  LYS A 526      20.597 -12.447  16.824  1.00  0.00           C
ATOM    114  CG  LYS A 526      21.431 -13.670  16.414  1.00  0.00           C
ATOM    115  CD  LYS A 526      22.472 -14.023  17.484  1.00  0.00           C
ATOM    116  CE  LYS A 526      23.227 -15.301  17.115  1.00  0.00           C
ATOM    117  NZ  LYS A 526      24.125 -15.785  18.166  1.00  0.00           N
ATOM    118  N   GLY A 527      21.147 -10.288  14.955  1.00  0.00           N
ATOM    119  CA  GLY A 527      21.978  -9.661  13.950  1.00  0.00           C
ATOM    120  C   GLY A 527      22.906  -8.721  14.670  1.00  0.00           C
ATOM    121  O   GLY A 527      23.178  -8.905  15.858  1.00  0.00           O
ATOM    122  N   GLU A 528      23.328  -7.710  13.896  1.00  0.00           N
ATOM    123  CA  GLU A 528      24.128  -6.606  14.395  1.00  0.00           C
ATOM    124  C   GLU A 528      23.532  -6.108  15.730  1.00  0.00           C
ATOM    125  O   GLU A 528      24.113  -6.253  16.802  1.00  0.00           O
ATOM    126  CB  GLU A 528      24.244  -5.548  13.264  1.00  0.00           C
ATOM    127  CG  GLU A 528      22.953  -5.249  12.453  1.00  0.00           C
ATOM    128  CD  GLU A 528      23.275  -4.399  11.194  1.00  0.00           C
ATOM    129  OE1 GLU A 528      23.840  -4.943  10.239  1.00  0.00           O
ATOM    130  OE2 GLU A 528      22.952  -3.204  11.185  1.00  0.00           O
ATOM    131  N   PHE A 529      22.289  -5.622  15.570  1.00  0.00           N
ATOM    132  CA  PHE A 529      21.530  -5.066  16.686  1.00  0.00           C
ATOM    133  C   PHE A 529      21.449  -5.964  17.930  1.00  0.00           C
ATOM    134  O   PHE A 529      21.559  -5.491  19.054  1.00  0.00           O
ATOM    135  CB  PHE A 529      20.098  -4.642  16.278  1.00  0.00           C
ATOM    136  CG  PHE A 529      19.147  -5.775  15.952  1.00  0.00           C
ATOM    137  CD1 PHE A 529      19.107  -6.309  14.669  1.00  0.00           C
ATOM    138  CD2 PHE A 529      18.283  -6.294  16.919  1.00  0.00           C
ATOM    139  CE1 PHE A 529      18.225  -7.335  14.357  1.00  0.00           C
ATOM    140  CE2 PHE A 529      17.394  -7.318  16.605  1.00  0.00           C
ATOM    141  CZ  PHE A 529      17.362  -7.836  15.321  1.00  0.00           C
ATOM    142  N   GLY A 530      21.125  -7.257  17.772  1.00  0.00           N
ATOM    143  CA  GLY A 530      20.529  -7.912  18.939  1.00  0.00           C
ATOM    144  C   GLY A 530      19.730  -9.156  18.556  1.00  0.00           C
ATOM    145  O   GLY A 530      19.884  -9.698  17.465  1.00  0.00           O
ATOM    146  N   SER A 531      18.919  -9.599  19.546  1.00  0.00           N
ATOM    147  CA  SER A 531      18.285 -10.898  19.384  1.00  0.00           C
ATOM    148  C   SER A 531      16.810 -10.727  19.687  1.00  0.00           C
ATOM    149  O   SER A 531      16.434 -10.044  20.629  1.00  0.00           O
ATOM    150  CB  SER A 531      18.933 -11.894  20.352  1.00  0.00           C
ATOM    151  OG  SER A 531      18.972 -11.412  21.688  1.00  0.00           O
ATOM    152  N   VAL A 532      15.934 -11.379  18.909  1.00  0.00           N
ATOM    153  CA  VAL A 532      14.523 -11.361  19.308  1.00  0.00           C
ATOM    154  C   VAL A 532      14.305 -12.661  20.081  1.00  0.00           C
ATOM    155  O   VAL A 532      15.066 -13.620  19.916  1.00  0.00           O
ATOM    156  CB  VAL A 532      13.629 -11.213  18.058  1.00  0.00           C
ATOM    157  CG1 VAL A 532      12.123 -11.232  18.387  1.00  0.00           C
ATOM    158  CG2 VAL A 532      13.975  -9.941  17.258  1.00  0.00           C
ATOM    159  N   ARG A 533      13.235 -12.689  20.918  1.00  0.00           N
ATOM    160  CA  ARG A 533      12.620 -13.962  21.272  1.00  0.00           C
ATOM    161  C   ARG A 533      11.077 -13.800  21.306  1.00  0.00           C
ATOM    162  O   ARG A 533      10.538 -12.714  21.531  1.00  0.00           O
ATOM    163  CB  ARG A 533      13.287 -14.613  22.527  1.00  0.00           C
ATOM    164  CG  ARG A 533      13.715 -13.735  23.730  1.00  0.00           C
ATOM    165  CD  ARG A 533      14.727 -14.431  24.704  1.00  0.00           C
ATOM    166  NE  ARG A 533      14.266 -15.716  25.251  1.00  0.00           N
ATOM    167  CZ  ARG A 533      14.794 -16.414  26.297  1.00  0.00           C
ATOM    168  NH1 ARG A 533      15.881 -15.970  26.943  1.00  0.00           N
ATOM    169  NH2 ARG A 533      14.178 -17.557  26.620  1.00  0.00           N
ATOM    170  N   GLU A 534      10.364 -14.938  21.090  1.00  0.00           N
ATOM    171  CA  GLU A 534       8.981 -14.932  21.574  1.00  0.00           C
ATOM    172  C   GLU A 534       9.091 -14.917  23.116  1.00  0.00           C
ATOM    173  O   GLU A 534      10.210 -14.986  23.660  1.00  0.00           O
ATOM    174  CB  GLU A 534       8.104 -16.068  20.967  1.00  0.00           C
ATOM    175  CG  GLU A 534       8.793 -17.422  20.715  1.00  0.00           C
ATOM    176  CD  GLU A 534       7.791 -18.593  20.522  1.00  0.00           C
ATOM    177  OE1 GLU A 534       7.530 -19.026  19.394  1.00  0.00           O
ATOM    178  OE2 GLU A 534       7.241 -19.081  21.507  1.00  0.00           O
ATOM    179  N   ALA A 535       7.883 -14.806  23.713  1.00  0.00           N
ATOM    180  CA  ALA A 535       7.607 -14.523  25.121  1.00  0.00           C
ATOM    181  C   ALA A 535       6.076 -14.384  25.218  1.00  0.00           C
ATOM    182  O   ALA A 535       5.516 -13.753  24.324  1.00  0.00           O
ATOM    183  CB  ALA A 535       8.195 -13.150  25.493  1.00  0.00           C
ATOM    184  N   GLN A 536       5.454 -14.982  26.272  1.00  0.00           N
ATOM    185  CA  GLN A 536       4.032 -14.700  26.524  1.00  0.00           C
ATOM    186  C   GLN A 536       3.988 -13.577  27.586  1.00  0.00           C
ATOM    187  O   GLN A 536       4.332 -13.796  28.748  1.00  0.00           O
ATOM    188  CB  GLN A 536       3.266 -15.939  27.062  1.00  0.00           C
ATOM    189  CG  GLN A 536       3.436 -17.250  26.262  1.00  0.00           C
ATOM    190  CD  GLN A 536       2.596 -17.376  24.985  1.00  0.00           C
ATOM    191  OE1 GLN A 536       3.109 -17.728  23.923  1.00  0.00           O
ATOM    192  NE2 GLN A 536       1.286 -17.112  25.105  1.00  0.00           N
ATOM    193  N   LEU A 537       3.573 -12.352  27.173  1.00  0.00           N
ATOM    194  CA  LEU A 537       3.430 -11.222  28.104  1.00  0.00           C
ATOM    195  C   LEU A 537       2.579 -11.600  29.314  1.00  0.00           C
ATOM    196  O   LEU A 537       1.358 -11.700  29.196  1.00  0.00           O
ATOM    197  CB  LEU A 537       2.817  -9.963  27.457  1.00  0.00           C
ATOM    198  CG  LEU A 537       3.414  -8.647  28.010  1.00  0.00           C
ATOM    199  CD1 LEU A 537       2.956  -7.462  27.165  1.00  0.00           C
ATOM    200  CD2 LEU A 537       3.068  -8.375  29.483  1.00  0.00           C
ATOM    201  N   VAL A 545      -0.681 -12.955  25.894  1.00  0.00           N
ATOM    202  CA  VAL A 545      -0.325 -12.643  24.504  1.00  0.00           C
ATOM    203  C   VAL A 545       1.169 -12.984  24.208  1.00  0.00           C
ATOM    204  O   VAL A 545       2.124 -12.568  24.872  1.00  0.00           O
ATOM    205  CB  VAL A 545      -0.747 -11.185  24.153  1.00  0.00           C
ATOM    206  CG1 VAL A 545      -0.730 -10.848  22.649  1.00  0.00           C
ATOM    207  CG2 VAL A 545      -2.153 -10.849  24.698  1.00  0.00           C
ATOM    208  N   LYS A 546       1.334 -13.815  23.151  1.00  0.00           N
ATOM    209  CA  LYS A 546       2.694 -13.906  22.597  1.00  0.00           C
ATOM    210  C   LYS A 546       3.089 -12.508  22.065  1.00  0.00           C
ATOM    211  O   LYS A 546       2.293 -11.843  21.390  1.00  0.00           O
ATOM    212  CB  LYS A 546       2.813 -15.022  21.533  1.00  0.00           C
ATOM    213  CG  LYS A 546       4.278 -15.365  21.208  1.00  0.00           C
ATOM    214  CD  LYS A 546       4.486 -16.626  20.340  1.00  0.00           C
ATOM    215  CE  LYS A 546       4.283 -17.963  21.081  1.00  0.00           C
ATOM    216  NZ  LYS A 546       4.774 -19.097  20.297  1.00  0.00           N
ATOM    217  N   VAL A 547       4.324 -12.054  22.403  1.00  0.00           N
ATOM    218  CA  VAL A 547       4.729 -10.670  22.179  1.00  0.00           C
ATOM    219  C   VAL A 547       6.248 -10.605  21.912  1.00  0.00           C
ATOM    220  O   VAL A 547       7.072 -11.109  22.680  1.00  0.00           O
ATOM    221  CB  VAL A 547       4.336  -9.799  23.387  1.00  0.00           C
ATOM    222  CG1 VAL A 547       2.812  -9.605  23.462  1.00  0.00           C
ATOM    223  CG2 VAL A 547       4.954 -10.298  24.707  1.00  0.00           C
ATOM    224  N   ALA A 548       6.621 -10.138  20.688  1.00  0.00           N
ATOM    225  CA  ALA A 548       8.056 -10.278  20.375  1.00  0.00           C
ATOM    226  C   ALA A 548       8.906  -9.328  21.254  1.00  0.00           C
ATOM    227  O   ALA A 548       8.624  -8.135  21.280  1.00  0.00           O
ATOM    228  CB  ALA A 548       8.310  -9.976  18.887  1.00  0.00           C
ATOM    229  N   VAL A 549       9.997  -9.832  21.876  1.00  0.00           N
ATOM    230  CA  VAL A 549      10.756  -8.934  22.746  1.00  0.00           C
ATOM    231  C   VAL A 549      12.050  -8.493  22.025  1.00  0.00           C
ATOM    232  O   VAL A 549      13.029  -9.240  22.069  1.00  0.00           O
ATOM    233  CB  VAL A 549      11.093  -9.656  24.073  1.00  0.00           C
ATOM    234  CG1 VAL A 549      11.713  -8.727  25.134  1.00  0.00           C
ATOM    235  CG2 VAL A 549       9.855 -10.324  24.681  1.00  0.00           C
ATOM    236  N   LYS A 550      12.060  -7.259  21.448  1.00  0.00           N
ATOM    237  CA  LYS A 550      13.290  -6.626  20.932  1.00  0.00           C
ATOM    238  C   LYS A 550      14.306  -6.482  22.093  1.00  0.00           C
ATOM    239  O   LYS A 550      14.309  -5.509  22.851  1.00  0.00           O
ATOM    240  CB  LYS A 550      13.029  -5.209  20.307  1.00  0.00           C
ATOM    241  CG  LYS A 550      14.092  -4.715  19.285  1.00  0.00           C
ATOM    242  CD  LYS A 550      13.909  -3.255  18.754  1.00  0.00           C
ATOM    243  CE  LYS A 550      14.848  -2.928  17.540  1.00  0.00           C
ATOM    244  NZ  LYS A 550      14.824  -1.612  16.853  1.00  0.00           N
ATOM    245  N   MET A 551      15.210  -7.492  22.170  1.00  0.00           N
ATOM    246  CA  MET A 551      16.421  -7.338  22.973  1.00  0.00           C
ATOM    247  C   MET A 551      17.391  -6.520  22.117  1.00  0.00           C
ATOM    248  O   MET A 551      17.885  -6.994  21.090  1.00  0.00           O
ATOM    249  CB  MET A 551      17.143  -8.679  23.272  1.00  0.00           C
ATOM    250  CG  MET A 551      16.281  -9.811  23.828  1.00  0.00           C
ATOM    251  SD  MET A 551      16.010  -9.578  25.589  1.00  0.00           S
ATOM    252  CE  MET A 551      14.611 -10.677  25.767  1.00  0.00           C
ATOM    253  N   LEU A 552      17.720  -5.311  22.592  1.00  0.00           N
ATOM    254  CA  LEU A 552      18.805  -4.590  21.913  1.00  0.00           C
ATOM    255  C   LEU A 552      20.140  -5.381  22.043  1.00  0.00           C
ATOM    256  O   LEU A 552      20.208  -6.414  22.739  1.00  0.00           O
ATOM    257  CB  LEU A 552      18.911  -3.140  22.439  1.00  0.00           C
ATOM    258  CG  LEU A 552      17.701  -2.251  22.056  1.00  0.00           C
ATOM    259  CD1 LEU A 552      16.425  -2.552  22.858  1.00  0.00           C
ATOM    260  CD2 LEU A 552      18.039  -0.760  22.208  1.00  0.00           C
ATOM    261  N   SER A 559      24.675   4.824  29.151  1.00  0.00           N
ATOM    262  CA  SER A 559      24.173   5.922  29.980  1.00  0.00           C
ATOM    263  C   SER A 559      23.235   6.862  29.189  1.00  0.00           C
ATOM    264  O   SER A 559      22.020   6.739  29.273  1.00  0.00           O
ATOM    265  CB  SER A 559      25.393   6.610  30.640  1.00  0.00           C
ATOM    266  OG  SER A 559      26.504   5.727  30.730  1.00  0.00           O
ATOM    267  N   SER A 560      23.841   7.757  28.380  1.00  0.00           N
ATOM    268  CA  SER A 560      23.006   8.627  27.550  1.00  0.00           C
ATOM    269  C   SER A 560      22.267   7.800  26.471  1.00  0.00           C
ATOM    270  O   SER A 560      21.233   8.200  25.944  1.00  0.00           O
ATOM    271  CB  SER A 560      23.862   9.756  26.949  1.00  0.00           C
ATOM    272  OG  SER A 560      23.106  10.842  26.453  1.00  0.00           O
ATOM    273  N   ASP A 561      22.826   6.581  26.297  1.00  0.00           N
ATOM    274  CA  ASP A 561      22.232   5.503  25.525  1.00  0.00           C
ATOM    275  C   ASP A 561      20.797   5.202  25.978  1.00  0.00           C
ATOM    276  O   ASP A 561      19.993   4.636  25.242  1.00  0.00           O
ATOM    277  CB  ASP A 561      23.043   4.199  25.722  1.00  0.00           C
ATOM    278  CG  ASP A 561      24.564   4.362  25.649  1.00  0.00           C
ATOM    279  OD1 ASP A 561      25.195   3.869  24.709  1.00  0.00           O
ATOM    280  OD2 ASP A 561      25.133   4.942  26.576  1.00  0.00           O
ATOM    281  N   ILE A 562      20.540   5.548  27.251  1.00  0.00           N
ATOM    282  CA  ILE A 562      19.364   5.123  27.983  1.00  0.00           C
ATOM    283  C   ILE A 562      18.483   6.312  28.444  1.00  0.00           C
ATOM    284  O   ILE A 562      17.365   6.053  28.883  1.00  0.00           O
ATOM    285  CB  ILE A 562      19.756   4.178  29.157  1.00  0.00           C
ATOM    286  CG1 ILE A 562      20.951   3.257  28.805  1.00  0.00           C
ATOM    287  CG2 ILE A 562      18.550   3.339  29.613  1.00  0.00           C
ATOM    288  CD1 ILE A 562      21.266   2.177  29.856  1.00  0.00           C
ATOM    289  N   GLU A 563      18.965   7.595  28.343  1.00  0.00           N
ATOM    290  CA  GLU A 563      18.017   8.697  28.629  1.00  0.00           C
ATOM    291  C   GLU A 563      16.971   8.734  27.489  1.00  0.00           C
ATOM    292  O   GLU A 563      15.862   8.215  27.594  1.00  0.00           O
ATOM    293  CB  GLU A 563      18.685  10.086  28.899  1.00  0.00           C
ATOM    294  CG  GLU A 563      17.678  11.166  29.423  1.00  0.00           C
ATOM    295  CD  GLU A 563      18.316  12.507  29.874  1.00  0.00           C
ATOM    296  OE1 GLU A 563      17.640  13.389  30.440  1.00  0.00           O
ATOM    297  OE2 GLU A 563      19.517  12.656  29.686  1.00  0.00           O
ATOM    298  N   GLU A 564      17.389   9.329  26.357  1.00  0.00           N
ATOM    299  CA  GLU A 564      16.411   9.517  25.286  1.00  0.00           C
ATOM    300  C   GLU A 564      15.742   8.185  24.768  1.00  0.00           C
ATOM    301  O   GLU A 564      14.630   8.196  24.236  1.00  0.00           O
ATOM    302  CB  GLU A 564      17.044  10.437  24.215  1.00  0.00           C
ATOM    303  CG  GLU A 564      15.969  11.166  23.409  1.00  0.00           C
ATOM    304  CD  GLU A 564      16.401  12.444  22.672  1.00  0.00           C
ATOM    305  OE1 GLU A 564      17.593  12.694  22.511  1.00  0.00           O
ATOM    306  OE2 GLU A 564      15.497  13.180  22.268  1.00  0.00           O
ATOM    307  N   PHE A 565      16.450   7.040  24.996  1.00  0.00           N
ATOM    308  CA  PHE A 565      15.852   5.744  24.610  1.00  0.00           C
ATOM    309  C   PHE A 565      14.375   5.586  25.032  1.00  0.00           C
ATOM    310  O   PHE A 565      13.533   5.120  24.260  1.00  0.00           O
ATOM    311  CB  PHE A 565      16.645   4.543  25.202  1.00  0.00           C
ATOM    312  CG  PHE A 565      16.059   3.192  24.825  1.00  0.00           C
ATOM    313  CD1 PHE A 565      16.345   2.636  23.575  1.00  0.00           C
ATOM    314  CD2 PHE A 565      15.278   2.461  25.717  1.00  0.00           C
ATOM    315  CE1 PHE A 565      15.924   1.357  23.238  1.00  0.00           C
ATOM    316  CE2 PHE A 565      14.818   1.194  25.366  1.00  0.00           C
ATOM    317  CZ  PHE A 565      15.164   0.636  24.143  1.00  0.00           C
ATOM    318  N   LEU A 566      14.164   5.832  26.347  1.00  0.00           N
ATOM    319  CA  LEU A 566      12.975   5.463  27.111  1.00  0.00           C
ATOM    320  C   LEU A 566      11.776   6.253  26.582  1.00  0.00           C
ATOM    321  O   LEU A 566      10.659   5.745  26.427  1.00  0.00           O
ATOM    322  CB  LEU A 566      13.291   5.779  28.594  1.00  0.00           C
ATOM    323  CG  LEU A 566      12.377   5.161  29.674  1.00  0.00           C
ATOM    324  CD1 LEU A 566      12.873   5.578  31.067  1.00  0.00           C
ATOM    325  CD2 LEU A 566      10.895   5.521  29.506  1.00  0.00           C
ATOM    326  N   ARG A 567      12.116   7.528  26.313  1.00  0.00           N
ATOM    327  CA  ARG A 567      11.296   8.660  25.914  1.00  0.00           C
ATOM    328  C   ARG A 567      10.828   8.552  24.447  1.00  0.00           C
ATOM    329  O   ARG A 567       9.676   8.801  24.114  1.00  0.00           O
ATOM    330  CB  ARG A 567      12.267   9.853  26.106  1.00  0.00           C
ATOM    331  CG  ARG A 567      11.703  11.278  26.178  1.00  0.00           C
ATOM    332  CD  ARG A 567      11.019  11.789  24.905  1.00  0.00           C
ATOM    333  NE  ARG A 567      11.686  11.294  23.709  1.00  0.00           N
ATOM    334  CZ  ARG A 567      12.707  11.871  23.054  1.00  0.00           C
ATOM    335  NH1 ARG A 567      13.110  13.063  23.444  1.00  0.00           N
ATOM    336  NH2 ARG A 567      13.298  11.239  22.039  1.00  0.00           N
ATOM    337  N   GLU A 568      11.845   8.260  23.596  1.00  0.00           N
ATOM    338  CA  GLU A 568      11.672   8.268  22.137  1.00  0.00           C
ATOM    339  C   GLU A 568      10.563   7.282  21.767  1.00  0.00           C
ATOM    340  O   GLU A 568       9.576   7.560  21.074  1.00  0.00           O
ATOM    341  CB  GLU A 568      13.039   7.883  21.506  1.00  0.00           C
ATOM    342  CG  GLU A 568      13.091   7.827  19.952  1.00  0.00           C
ATOM    343  CD  GLU A 568      14.492   7.436  19.432  1.00  0.00           C
ATOM    344  OE1 GLU A 568      14.953   7.980  18.415  1.00  0.00           O
ATOM    345  OE2 GLU A 568      15.094   6.557  20.055  1.00  0.00           O
ATOM    346  N   ALA A 569      10.850   6.103  22.376  1.00  0.00           N
ATOM    347  CA  ALA A 569       9.977   4.951  22.478  1.00  0.00           C
ATOM    348  C   ALA A 569       8.640   5.279  23.165  1.00  0.00           C
ATOM    349  O   ALA A 569       7.598   4.763  22.781  1.00  0.00           O
ATOM    350  CB  ALA A 569      10.718   3.876  23.279  1.00  0.00           C
ATOM    351  N   ALA A 570       8.693   6.173  24.175  1.00  0.00           N
ATOM    352  CA  ALA A 570       7.442   6.678  24.762  1.00  0.00           C
ATOM    353  C   ALA A 570       6.558   7.343  23.681  1.00  0.00           C
ATOM    354  O   ALA A 570       5.332   7.332  23.761  1.00  0.00           O
ATOM    355  CB  ALA A 570       7.681   7.648  25.939  1.00  0.00           C
ATOM    356  N   CYS A 571       7.295   7.863  22.686  1.00  0.00           N
ATOM    357  CA  CYS A 571       6.733   8.390  21.453  1.00  0.00           C
ATOM    358  C   CYS A 571       6.790   7.375  20.296  1.00  0.00           C
ATOM    359  O   CYS A 571       6.796   7.773  19.128  1.00  0.00           O
ATOM    360  CB  CYS A 571       7.446   9.708  21.111  1.00  0.00           C
ATOM    361  SG  CYS A 571       7.357  10.858  22.507  1.00  0.00           S
ATOM    362  N   MET A 572       6.731   6.076  20.645  1.00  0.00           N
ATOM    363  CA  MET A 572       6.454   4.979  19.706  1.00  0.00           C
ATOM    364  C   MET A 572       5.158   4.279  20.139  1.00  0.00           C
ATOM    365  O   MET A 572       4.871   3.109  19.830  1.00  0.00           O
ATOM    366  CB  MET A 572       7.611   3.971  19.654  1.00  0.00           C
ATOM    367  CG  MET A 572       8.928   4.606  19.223  1.00  0.00           C
ATOM    368  SD  MET A 572       8.912   4.819  17.432  1.00  0.00           S
ATOM    369  CE  MET A 572      10.682   4.654  17.190  1.00  0.00           C
ATOM    370  N   LYS A 573       4.377   5.080  20.875  1.00  0.00           N
ATOM    371  CA  LYS A 573       3.229   4.597  21.596  1.00  0.00           C
ATOM    372  C   LYS A 573       1.907   4.850  20.860  1.00  0.00           C
ATOM    373  O   LYS A 573       1.166   3.911  20.580  1.00  0.00           O
ATOM    374  CB  LYS A 573       3.296   5.243  22.975  1.00  0.00           C
ATOM    375  CG  LYS A 573       2.337   4.599  23.954  1.00  0.00           C
ATOM    376  CD  LYS A 573       2.689   3.120  24.193  1.00  0.00           C
ATOM    377  CE  LYS A 573       1.433   2.295  24.393  1.00  0.00           C
ATOM    378  NZ  LYS A 573       1.637   0.942  23.892  1.00  0.00           N
ATOM    379  N   GLU A 574       1.663   6.117  20.480  1.00  0.00           N
ATOM    380  CA  GLU A 574       0.478   6.555  19.724  1.00  0.00           C
ATOM    381  C   GLU A 574       0.724   6.370  18.210  1.00  0.00           C
ATOM    382  O   GLU A 574       0.553   7.228  17.326  1.00  0.00           O
ATOM    383  CB  GLU A 574       0.130   8.002  20.107  1.00  0.00           C
ATOM    384  CG  GLU A 574       1.301   8.676  20.825  1.00  0.00           C
ATOM    385  CD  GLU A 574       1.015  10.142  21.048  1.00  0.00           C
ATOM    386  OE1 GLU A 574       0.708  10.498  22.186  1.00  0.00           O
ATOM    387  OE2 GLU A 574       1.108  10.898  20.077  1.00  0.00           O
ATOM    388  N   PHE A 575       1.148   5.113  17.985  1.00  0.00           N
ATOM    389  CA  PHE A 575       1.187   4.566  16.643  1.00  0.00           C
ATOM    390  C   PHE A 575       0.131   3.457  16.615  1.00  0.00           C
ATOM    391  O   PHE A 575       0.452   2.271  16.589  1.00  0.00           O
ATOM    392  CB  PHE A 575       2.556   3.951  16.276  1.00  0.00           C
ATOM    393  CG  PHE A 575       3.757   4.860  16.149  1.00  0.00           C
ATOM    394  CD1 PHE A 575       3.711   6.251  16.253  1.00  0.00           C
ATOM    395  CD2 PHE A 575       4.987   4.257  15.908  1.00  0.00           C
ATOM    396  CE1 PHE A 575       4.875   7.009  16.138  1.00  0.00           C
ATOM    397  CE2 PHE A 575       6.148   5.006  15.783  1.00  0.00           C
ATOM    398  CZ  PHE A 575       6.094   6.383  15.915  1.00  0.00           C
ATOM    399  N   ASP A 576      -1.134   3.941  16.582  1.00  0.00           N
ATOM    400  CA  ASP A 576      -2.273   3.100  16.232  1.00  0.00           C
ATOM    401  C   ASP A 576      -2.768   3.509  14.841  1.00  0.00           C
ATOM    402  O   ASP A 576      -3.305   4.592  14.571  1.00  0.00           O
ATOM    403  CB  ASP A 576      -3.396   3.115  17.276  1.00  0.00           C
ATOM    404  CG  ASP A 576      -4.224   1.828  17.131  1.00  0.00           C
ATOM    405  OD1 ASP A 576      -3.758   0.767  17.561  1.00  0.00           O
ATOM    406  OD2 ASP A 576      -5.323   1.862  16.580  1.00  0.00           O
ATOM    407  N   HIS A 577      -2.433   2.534  13.963  1.00  0.00           N
ATOM    408  CA  HIS A 577      -2.628   2.634  12.534  1.00  0.00           C
ATOM    409  C   HIS A 577      -2.206   1.232  12.037  1.00  0.00           C
ATOM    410  O   HIS A 577      -1.246   0.683  12.602  1.00  0.00           O
ATOM    411  CB  HIS A 577      -1.758   3.808  12.046  1.00  0.00           C
ATOM    412  CG  HIS A 577      -1.829   3.980  10.556  1.00  0.00           C
ATOM    413  ND1 HIS A 577      -2.563   4.927   9.931  1.00  0.00           N
ATOM    414  CD2 HIS A 577      -1.150   3.225   9.600  1.00  0.00           C
ATOM    415  CE1 HIS A 577      -2.332   4.738   8.610  1.00  0.00           C
ATOM    416  NE2 HIS A 577      -1.479   3.725   8.399  1.00  0.00           N
ATOM    417  N   PRO A 578      -2.992   0.649  11.084  1.00  0.00           N
ATOM    418  CA  PRO A 578      -2.878  -0.765  10.750  1.00  0.00           C
ATOM    419  C   PRO A 578      -1.651  -1.127   9.921  1.00  0.00           C
ATOM    420  O   PRO A 578      -1.566  -2.242   9.414  1.00  0.00           O
ATOM    421  CB  PRO A 578      -4.173  -1.075   9.980  1.00  0.00           C
ATOM    422  CG  PRO A 578      -4.700   0.266   9.462  1.00  0.00           C
ATOM    423  CD  PRO A 578      -4.087   1.324  10.374  1.00  0.00           C
ATOM    424  N   HIS A 579      -0.705  -0.165   9.753  1.00  0.00           N
ATOM    425  CA  HIS A 579       0.373  -0.429   8.795  1.00  0.00           C
ATOM    426  C   HIS A 579       1.750  -0.100   9.372  1.00  0.00           C
ATOM    427  O   HIS A 579       2.694   0.237   8.657  1.00  0.00           O
ATOM    428  CB  HIS A 579       0.110   0.361   7.513  1.00  0.00           C
ATOM    429  CG  HIS A 579      -1.078  -0.204   6.771  1.00  0.00           C
ATOM    430  ND1 HIS A 579      -1.248  -1.520   6.540  1.00  0.00           N
ATOM    431  CD2 HIS A 579      -2.139   0.481   6.166  1.00  0.00           C
ATOM    432  CE1 HIS A 579      -2.368  -1.651   5.809  1.00  0.00           C
ATOM    433  NE2 HIS A 579      -2.918  -0.453   5.578  1.00  0.00           N
ATOM    434  N   VAL A 580       1.786  -0.204  10.704  1.00  0.00           N
ATOM    435  CA  VAL A 580       2.882   0.286  11.524  1.00  0.00           C
ATOM    436  C   VAL A 580       2.763  -0.467  12.857  1.00  0.00           C
ATOM    437  O   VAL A 580       1.842  -0.217  13.625  1.00  0.00           O
ATOM    438  CB  VAL A 580       2.823   1.822  11.778  1.00  0.00           C
ATOM    439  CG1 VAL A 580       4.109   2.309  12.462  1.00  0.00           C
ATOM    440  CG2 VAL A 580       2.607   2.652  10.509  1.00  0.00           C
ATOM    441  N   ALA A 581       3.768  -1.298  13.093  1.00  0.00           N
ATOM    442  CA  ALA A 581       3.729  -2.423  14.016  1.00  0.00           C
ATOM    443  C   ALA A 581       4.070  -1.983  15.422  1.00  0.00           C
ATOM    444  O   ALA A 581       5.187  -1.621  15.793  1.00  0.00           O
ATOM    445  CB  ALA A 581       4.790  -3.461  13.657  1.00  0.00           C
ATOM    446  N   LYS A 582       3.068  -2.086  16.287  1.00  0.00           N
ATOM    447  CA  LYS A 582       2.945  -1.275  17.484  1.00  0.00           C
ATOM    448  C   LYS A 582       3.890  -1.725  18.633  1.00  0.00           C
ATOM    449  O   LYS A 582       4.106  -2.913  18.931  1.00  0.00           O
ATOM    450  CB  LYS A 582       1.444  -1.304  17.855  1.00  0.00           C
ATOM    451  CG  LYS A 582       0.519  -1.141  16.612  1.00  0.00           C
ATOM    452  CD  LYS A 582      -0.970  -1.246  16.942  1.00  0.00           C
ATOM    453  CE  LYS A 582      -1.876  -1.267  15.692  1.00  0.00           C
ATOM    454  NZ  LYS A 582      -3.269  -1.452  16.091  1.00  0.00           N
ATOM    455  N   LEU A 583       4.405  -0.674  19.349  1.00  0.00           N
ATOM    456  CA  LEU A 583       5.159  -0.873  20.593  1.00  0.00           C
ATOM    457  C   LEU A 583       4.232  -1.137  21.825  1.00  0.00           C
ATOM    458  O   LEU A 583       3.624  -0.221  22.384  1.00  0.00           O
ATOM    459  CB  LEU A 583       5.987   0.409  20.839  1.00  0.00           C
ATOM    460  CG  LEU A 583       7.276   0.186  21.657  1.00  0.00           C
ATOM    461  CD1 LEU A 583       8.514   0.185  20.744  1.00  0.00           C
ATOM    462  CD2 LEU A 583       7.453   1.252  22.739  1.00  0.00           C
ATOM    463  N   VAL A 584       4.181  -2.404  22.304  1.00  0.00           N
ATOM    464  CA  VAL A 584       3.453  -2.596  23.552  1.00  0.00           C
ATOM    465  C   VAL A 584       4.048  -1.670  24.630  1.00  0.00           C
ATOM    466  O   VAL A 584       3.360  -0.834  25.220  1.00  0.00           O
ATOM    467  CB  VAL A 584       3.468  -4.092  23.900  1.00  0.00           C
ATOM    468  CG1 VAL A 584       2.892  -4.400  25.288  1.00  0.00           C
ATOM    469  CG2 VAL A 584       2.710  -4.847  22.792  1.00  0.00           C
ATOM    470  N   GLY A 585       5.357  -1.838  24.831  1.00  0.00           N
ATOM    471  CA  GLY A 585       5.981  -1.120  25.921  1.00  0.00           C
ATOM    472  C   GLY A 585       7.484  -1.371  25.907  1.00  0.00           C
ATOM    473  O   GLY A 585       8.061  -1.779  24.889  1.00  0.00           O
ATOM    474  N   VAL A 586       8.084  -1.029  27.054  1.00  0.00           N
ATOM    475  CA  VAL A 586       9.535  -1.074  27.169  1.00  0.00           C
ATOM    476  C   VAL A 586       9.825  -1.569  28.556  1.00  0.00           C
ATOM    477  O   VAL A 586       9.088  -1.324  29.510  1.00  0.00           O
ATOM    478  CB  VAL A 586      10.221   0.277  26.912  1.00  0.00           C
ATOM    479  CG1 VAL A 586      10.368   0.524  25.410  1.00  0.00           C
ATOM    480  CG2 VAL A 586       9.516   1.431  27.641  1.00  0.00           C
ATOM    481  N   SER A 587      10.872  -2.376  28.572  1.00  0.00           N
ATOM    482  CA  SER A 587      11.194  -3.148  29.732  1.00  0.00           C
ATOM    483  C   SER A 587      12.678  -3.115  29.681  1.00  0.00           C
ATOM    484  O   SER A 587      13.292  -3.390  28.644  1.00  0.00           O
ATOM    485  CB  SER A 587      10.703  -4.588  29.532  1.00  0.00           C
ATOM    486  OG  SER A 587      11.130  -5.553  30.505  1.00  0.00           O
ATOM    487  N   LEU A 588      13.210  -2.821  30.866  1.00  0.00           N
ATOM    488  CA  LEU A 588      14.621  -2.954  31.062  1.00  0.00           C
ATOM    489  C   LEU A 588      14.798  -4.373  31.597  1.00  0.00           C
ATOM    490  O   LEU A 588      13.847  -5.065  31.969  1.00  0.00           O
ATOM    491  CB  LEU A 588      15.106  -1.847  32.015  1.00  0.00           C
ATOM    492  CG  LEU A 588      14.484  -0.463  31.707  1.00  0.00           C
ATOM    493  CD1 LEU A 588      14.820   0.564  32.792  1.00  0.00           C
ATOM    494  CD2 LEU A 588      14.867   0.073  30.317  1.00  0.00           C
ATOM    495  N   ARG A 589      16.079  -4.757  31.608  1.00  0.00           N
ATOM    496  CA  ARG A 589      16.542  -5.854  32.426  1.00  0.00           C
ATOM    497  C   ARG A 589      17.738  -5.333  33.248  1.00  0.00           C
ATOM    498  O   ARG A 589      17.616  -4.448  34.092  1.00  0.00           O
ATOM    499  CB  ARG A 589      16.852  -7.088  31.555  1.00  0.00           C
ATOM    500  CG  ARG A 589      16.946  -8.364  32.408  1.00  0.00           C
ATOM    501  CD  ARG A 589      17.888  -9.403  31.805  1.00  0.00           C
ATOM    502  NE  ARG A 589      17.408 -10.764  32.052  1.00  0.00           N
ATOM    503  CZ  ARG A 589      18.015 -11.791  31.410  1.00  0.00           C
ATOM    504  NH1 ARG A 589      17.447 -13.001  31.334  1.00  0.00           N
ATOM    505  NH2 ARG A 589      19.183 -11.542  30.825  1.00  0.00           N
ATOM    506  N   SER A 590      18.902  -5.939  32.982  1.00  0.00           N
ATOM    507  CA  SER A 590      20.149  -5.705  33.701  1.00  0.00           C
ATOM    508  C   SER A 590      21.116  -6.769  33.174  1.00  0.00           C
ATOM    509  O   SER A 590      20.744  -7.550  32.293  1.00  0.00           O
ATOM    510  CB  SER A 590      19.983  -5.780  35.240  1.00  0.00           C
ATOM    511  OG  SER A 590      21.239  -5.782  35.923  1.00  0.00           O
ATOM    512  N   ILE A 598      19.979  -3.768  30.316  1.00  0.00           N
ATOM    513  CA  ILE A 598      19.535  -3.914  28.928  1.00  0.00           C
ATOM    514  C   ILE A 598      18.168  -3.178  28.709  1.00  0.00           C
ATOM    515  O   ILE A 598      17.141  -3.573  29.280  1.00  0.00           O
ATOM    516  CB  ILE A 598      19.530  -5.398  28.478  1.00  0.00           C
ATOM    517  CG1 ILE A 598      20.919  -6.042  28.701  1.00  0.00           C
ATOM    518  CG2 ILE A 598      19.139  -5.525  27.000  1.00  0.00           C
ATOM    519  CD1 ILE A 598      20.957  -7.571  28.554  1.00  0.00           C
ATOM    520  N   PRO A 599      18.213  -2.082  27.883  1.00  0.00           N
ATOM    521  CA  PRO A 599      17.003  -1.602  27.224  1.00  0.00           C
ATOM    522  C   PRO A 599      16.345  -2.779  26.480  1.00  0.00           C
ATOM    523  O   PRO A 599      17.046  -3.559  25.840  1.00  0.00           O
ATOM    524  CB  PRO A 599      17.506  -0.531  26.231  1.00  0.00           C
ATOM    525  CG  PRO A 599      18.878  -0.107  26.759  1.00  0.00           C
ATOM    526  CD  PRO A 599      19.418  -1.350  27.474  1.00  0.00           C
ATOM    527  N   MET A 600      15.004  -2.938  26.519  1.00  0.00           N
ATOM    528  CA  MET A 600      14.329  -3.856  25.578  1.00  0.00           C
ATOM    529  C   MET A 600      12.993  -3.227  25.151  1.00  0.00           C
ATOM    530  O   MET A 600      12.587  -2.202  25.710  1.00  0.00           O
ATOM    531  CB  MET A 600      14.036  -5.240  26.207  1.00  0.00           C
ATOM    532  CG  MET A 600      15.180  -5.831  27.042  1.00  0.00           C
ATOM    533  SD  MET A 600      14.727  -7.424  27.766  1.00  0.00           S
ATOM    534  CE  MET A 600      13.592  -6.815  29.026  1.00  0.00           C
ATOM    535  N   VAL A 601      12.310  -3.905  24.179  1.00  0.00           N
ATOM    536  CA  VAL A 601      10.912  -3.680  23.808  1.00  0.00           C
ATOM    537  C   VAL A 601      10.149  -5.032  23.925  1.00  0.00           C
ATOM    538  O   VAL A 601      10.754  -6.107  23.972  1.00  0.00           O
ATOM    539  CB  VAL A 601      10.852  -3.185  22.340  1.00  0.00           C
ATOM    540  CG1 VAL A 601       9.473  -2.668  21.923  1.00  0.00           C
ATOM    541  CG2 VAL A 601      11.900  -2.094  22.047  1.00  0.00           C
ATOM    542  N   ILE A 602       8.787  -4.888  23.907  1.00  0.00           N
ATOM    543  CA  ILE A 602       7.743  -5.913  23.725  1.00  0.00           C
ATOM    544  C   ILE A 602       6.784  -5.441  22.581  1.00  0.00           C
ATOM    545  O   ILE A 602       6.410  -4.271  22.505  1.00  0.00           O
ATOM    546  CB  ILE A 602       6.984  -6.131  25.059  1.00  0.00           C
ATOM    547  CG1 ILE A 602       7.932  -6.525  26.209  1.00  0.00           C
ATOM    548  CG2 ILE A 602       5.910  -7.205  24.909  1.00  0.00           C
ATOM    549  CD1 ILE A 602       8.317  -5.331  27.079  1.00  0.00           C
ATOM    550  N   LEU A 603       6.528  -6.343  21.607  1.00  0.00           N
ATOM    551  CA  LEU A 603       5.757  -6.093  20.377  1.00  0.00           C
ATOM    552  C   LEU A 603       4.640  -7.182  20.282  1.00  0.00           C
ATOM    553  O   LEU A 603       4.650  -8.160  21.026  1.00  0.00           O
ATOM    554  CB  LEU A 603       6.642  -6.339  19.106  1.00  0.00           C
ATOM    555  CG  LEU A 603       7.719  -5.321  18.669  1.00  0.00           C
ATOM    556  CD1 LEU A 603       7.142  -3.917  18.436  1.00  0.00           C
ATOM    557  CD2 LEU A 603       8.949  -5.305  19.582  1.00  0.00           C
ATOM    558  N   PRO A 604       3.809  -7.032  19.206  1.00  0.00           N
ATOM    559  CA  PRO A 604       3.299  -8.165  18.423  1.00  0.00           C
ATOM    560  C   PRO A 604       4.349  -9.047  17.664  1.00  0.00           C
ATOM    561  O   PRO A 604       5.087  -8.651  16.753  1.00  0.00           O
ATOM    562  CB  PRO A 604       2.311  -7.539  17.430  1.00  0.00           C
ATOM    563  CG  PRO A 604       2.004  -6.154  18.004  1.00  0.00           C
ATOM    564  CD  PRO A 604       3.287  -5.752  18.741  1.00  0.00           C
ATOM    565  N   PHE A 605       4.264 -10.291  18.174  1.00  0.00           N
ATOM    566  CA  PHE A 605       4.694 -11.470  17.442  1.00  0.00           C
ATOM    567  C   PHE A 605       3.846 -11.598  16.162  1.00  0.00           C
ATOM    568  O   PHE A 605       2.726 -12.102  16.230  1.00  0.00           O
ATOM    569  CB  PHE A 605       4.441 -12.666  18.387  1.00  0.00           C
ATOM    570  CG  PHE A 605       4.783 -13.982  17.755  1.00  0.00           C
ATOM    571  CD1 PHE A 605       6.107 -14.353  17.601  1.00  0.00           C
ATOM    572  CD2 PHE A 605       3.785 -14.845  17.324  1.00  0.00           C
ATOM    573  CE1 PHE A 605       6.436 -15.586  17.065  1.00  0.00           C
ATOM    574  CE2 PHE A 605       4.108 -16.086  16.786  1.00  0.00           C
ATOM    575  CZ  PHE A 605       5.439 -16.463  16.673  1.00  0.00           C
ATOM    576  N   MET A 606       4.423 -11.134  15.030  1.00  0.00           N
ATOM    577  CA  MET A 606       3.736 -11.149  13.736  1.00  0.00           C
ATOM    578  C   MET A 606       4.185 -12.406  12.975  1.00  0.00           C
ATOM    579  O   MET A 606       5.340 -12.590  12.556  1.00  0.00           O
ATOM    580  CB  MET A 606       3.981  -9.824  13.018  1.00  0.00           C
ATOM    581  CG  MET A 606       3.288  -8.676  13.770  1.00  0.00           C
ATOM    582  SD  MET A 606       3.933  -7.063  13.304  1.00  0.00           S
ATOM    583  CE  MET A 606       3.598  -7.167  11.542  1.00  0.00           C
ATOM    584  N   LYS A 607       3.199 -13.363  13.008  1.00  0.00           N
ATOM    585  CA  LYS A 607       3.428 -14.822  12.876  1.00  0.00           C
ATOM    586  C   LYS A 607       3.925 -15.294  11.480  1.00  0.00           C
ATOM    587  O   LYS A 607       4.332 -16.455  11.332  1.00  0.00           O
ATOM    588  CB  LYS A 607       2.176 -15.657  13.310  1.00  0.00           C
ATOM    589  CG  LYS A 607       1.063 -15.783  12.238  1.00  0.00           C
ATOM    590  CD  LYS A 607      -0.183 -16.618  12.635  1.00  0.00           C
ATOM    591  CE  LYS A 607      -1.291 -16.492  11.558  1.00  0.00           C
ATOM    592  NZ  LYS A 607      -2.672 -16.440  12.043  1.00  0.00           N
ATOM    593  N   HIS A 608       3.823 -14.338  10.524  1.00  0.00           N
ATOM    594  CA  HIS A 608       4.174 -14.444   9.101  1.00  0.00           C
ATOM    595  C   HIS A 608       5.535 -13.819   8.805  1.00  0.00           C
ATOM    596  O   HIS A 608       6.047 -13.855   7.686  1.00  0.00           O
ATOM    597  CB  HIS A 608       3.139 -13.754   8.188  1.00  0.00           C
ATOM    598  CG  HIS A 608       1.964 -14.675   7.978  1.00  0.00           C
ATOM    599  ND1 HIS A 608       0.662 -14.352   8.145  1.00  0.00           N
ATOM    600  CD2 HIS A 608       2.033 -16.023   7.598  1.00  0.00           C
ATOM    601  CE1 HIS A 608      -0.030 -15.476   7.878  1.00  0.00           C
ATOM    602  NE2 HIS A 608       0.775 -16.507   7.547  1.00  0.00           N
ATOM    603  N   GLY A 609       6.193 -13.328   9.871  1.00  0.00           N
ATOM    604  CA  GLY A 609       7.564 -12.907   9.669  1.00  0.00           C
ATOM    605  C   GLY A 609       7.551 -11.584   8.913  1.00  0.00           C
ATOM    606  O   GLY A 609       6.888 -10.629   9.326  1.00  0.00           O
ATOM    607  N   ASP A 610       8.316 -11.604   7.811  1.00  0.00           N
ATOM    608  CA  ASP A 610       8.635 -10.323   7.231  1.00  0.00           C
ATOM    609  C   ASP A 610       8.728 -10.395   5.724  1.00  0.00           C
ATOM    610  O   ASP A 610       8.530 -11.405   5.037  1.00  0.00           O
ATOM    611  CB  ASP A 610       9.875  -9.697   7.876  1.00  0.00           C
ATOM    612  CG  ASP A 610      11.180 -10.199   7.264  1.00  0.00           C
ATOM    613  OD1 ASP A 610      11.575  -9.751   6.176  1.00  0.00           O
ATOM    614  OD2 ASP A 610      11.741 -11.114   7.868  1.00  0.00           O
ATOM    615  N   LEU A 611       8.897  -9.121   5.338  1.00  0.00           N
ATOM    616  CA  LEU A 611       8.519  -8.751   4.006  1.00  0.00           C
ATOM    617  C   LEU A 611       9.689  -8.972   3.097  1.00  0.00           C
ATOM    618  O   LEU A 611       9.485  -9.235   1.917  1.00  0.00           O
ATOM    619  CB  LEU A 611       8.059  -7.297   3.922  1.00  0.00           C
ATOM    620  CG  LEU A 611       7.668  -6.862   2.499  1.00  0.00           C
ATOM    621  CD1 LEU A 611       6.498  -7.693   1.964  1.00  0.00           C
ATOM    622  CD2 LEU A 611       7.343  -5.375   2.475  1.00  0.00           C
ATOM    623  N   HIS A 612      10.937  -8.845   3.599  1.00  0.00           N
ATOM    624  CA  HIS A 612      12.060  -9.335   2.788  1.00  0.00           C
ATOM    625  C   HIS A 612      11.959 -10.869   2.685  1.00  0.00           C
ATOM    626  O   HIS A 612      12.132 -11.464   1.613  1.00  0.00           O
ATOM    627  CB  HIS A 612      13.450  -8.959   3.340  1.00  0.00           C
ATOM    628  CG  HIS A 612      14.514  -9.351   2.329  1.00  0.00           C
ATOM    629  ND1 HIS A 612      15.446 -10.317   2.501  1.00  0.00           N
ATOM    630  CD2 HIS A 612      14.681  -8.820   1.044  1.00  0.00           C
ATOM    631  CE1 HIS A 612      16.154 -10.382   1.356  1.00  0.00           C
ATOM    632  NE2 HIS A 612      15.703  -9.488   0.460  1.00  0.00           N
ATOM    633  N   ALA A 613      11.629 -11.467   3.854  1.00  0.00           N
ATOM    634  CA  ALA A 613      11.560 -12.913   3.984  1.00  0.00           C
ATOM    635  C   ALA A 613      10.630 -13.476   2.909  1.00  0.00           C
ATOM    636  O   ALA A 613      11.058 -14.175   2.009  1.00  0.00           O
ATOM    637  CB  ALA A 613      11.160 -13.341   5.405  1.00  0.00           C
ATOM    638  N   PHE A 614       9.373 -13.087   2.959  1.00  0.00           N
ATOM    639  CA  PHE A 614       8.342 -13.463   2.009  1.00  0.00           C
ATOM    640  C   PHE A 614       8.744 -13.065   0.564  1.00  0.00           C
ATOM    641  O   PHE A 614       8.636 -13.847  -0.389  1.00  0.00           O
ATOM    642  CB  PHE A 614       7.082 -12.774   2.535  1.00  0.00           C
ATOM    643  CG  PHE A 614       5.790 -13.301   1.992  1.00  0.00           C
ATOM    644  CD1 PHE A 614       5.243 -14.481   2.487  1.00  0.00           C
ATOM    645  CD2 PHE A 614       5.105 -12.584   1.025  1.00  0.00           C
ATOM    646  CE1 PHE A 614       4.001 -14.915   2.048  1.00  0.00           C
ATOM    647  CE2 PHE A 614       3.855 -13.013   0.595  1.00  0.00           C
ATOM    648  CZ  PHE A 614       3.297 -14.177   1.107  1.00  0.00           C
ATOM    649  N   LEU A 615       9.327 -11.844   0.401  1.00  0.00           N
ATOM    650  CA  LEU A 615       9.840 -11.507  -0.949  1.00  0.00           C
ATOM    651  C   LEU A 615      10.848 -12.561  -1.553  1.00  0.00           C
ATOM    652  O   LEU A 615      10.786 -12.941  -2.725  1.00  0.00           O
ATOM    653  CB  LEU A 615      10.450 -10.089  -0.899  1.00  0.00           C
ATOM    654  CG  LEU A 615       9.395  -8.970  -0.867  1.00  0.00           C
ATOM    655  CD1 LEU A 615      10.027  -7.618  -0.468  1.00  0.00           C
ATOM    656  CD2 LEU A 615       8.617  -8.888  -2.182  1.00  0.00           C
ATOM    657  N   LEU A 616      11.739 -12.987  -0.650  1.00  0.00           N
ATOM    658  CA  LEU A 616      12.743 -13.962  -1.055  1.00  0.00           C
ATOM    659  C   LEU A 616      12.075 -15.345  -1.242  1.00  0.00           C
ATOM    660  O   LEU A 616      12.221 -16.109  -2.210  1.00  0.00           O
ATOM    661  CB  LEU A 616      13.777 -13.994   0.084  1.00  0.00           C
ATOM    662  CG  LEU A 616      15.151 -14.511  -0.347  1.00  0.00           C
ATOM    663  CD1 LEU A 616      15.881 -13.443  -1.177  1.00  0.00           C
ATOM    664  CD2 LEU A 616      15.979 -14.901   0.885  1.00  0.00           C
ATOM    665  N   ALA A 617      11.249 -15.616  -0.228  1.00  0.00           N
ATOM    666  CA  ALA A 617      10.730 -16.946   0.025  1.00  0.00           C
ATOM    667  C   ALA A 617       9.963 -17.452  -1.186  1.00  0.00           C
ATOM    668  O   ALA A 617      10.002 -18.639  -1.479  1.00  0.00           O
ATOM    669  CB  ALA A 617       9.822 -16.947   1.256  1.00  0.00           C
ATOM    670  N   SER A 618       9.310 -16.488  -1.881  1.00  0.00           N
ATOM    671  CA  SER A 618       8.560 -16.792  -3.086  1.00  0.00           C
ATOM    672  C   SER A 618       9.460 -17.401  -4.180  1.00  0.00           C
ATOM    673  O   SER A 618       9.322 -18.567  -4.530  1.00  0.00           O
ATOM    674  CB  SER A 618       7.883 -15.497  -3.544  1.00  0.00           C
ATOM    675  OG  SER A 618       8.796 -14.406  -3.535  1.00  0.00           O
ATOM    676  N   ARG A 619      10.385 -16.546  -4.709  1.00  0.00           N
ATOM    677  CA  ARG A 619      11.217 -16.976  -5.850  1.00  0.00           C
ATOM    678  C   ARG A 619      11.823 -18.368  -5.715  1.00  0.00           C
ATOM    679  O   ARG A 619      12.115 -19.019  -6.715  1.00  0.00           O
ATOM    680  CB  ARG A 619      12.434 -16.054  -6.074  1.00  0.00           C
ATOM    681  CG  ARG A 619      12.140 -14.883  -7.005  1.00  0.00           C
ATOM    682  CD  ARG A 619      13.436 -14.197  -7.461  1.00  0.00           C
ATOM    683  NE  ARG A 619      14.104 -13.619  -6.299  1.00  0.00           N
ATOM    684  CZ  ARG A 619      15.284 -14.003  -5.745  1.00  0.00           C
ATOM    685  NH1 ARG A 619      16.084 -14.939  -6.299  1.00  0.00           N
ATOM    686  NH2 ARG A 619      15.662 -13.327  -4.658  1.00  0.00           N
ATOM    687  N   ILE A 620      12.125 -18.744  -4.455  1.00  0.00           N
ATOM    688  CA  ILE A 620      12.951 -19.917  -4.170  1.00  0.00           C
ATOM    689  C   ILE A 620      12.133 -20.951  -3.376  1.00  0.00           C
ATOM    690  O   ILE A 620      11.260 -21.606  -3.933  1.00  0.00           O
ATOM    691  CB  ILE A 620      14.280 -19.479  -3.511  1.00  0.00           C
ATOM    692  CG1 ILE A 620      14.099 -18.601  -2.257  1.00  0.00           C
ATOM    693  CG2 ILE A 620      15.149 -18.750  -4.552  1.00  0.00           C
ATOM    694  CD1 ILE A 620      15.311 -18.653  -1.320  1.00  0.00           C
ATOM    695  N   PRO A 624       7.396 -22.218  -5.277  1.00  0.00           N
ATOM    696  CA  PRO A 624       7.710 -20.826  -5.542  1.00  0.00           C
ATOM    697  C   PRO A 624       6.425 -20.013  -5.645  1.00  0.00           C
ATOM    698  O   PRO A 624       6.027 -19.520  -6.698  1.00  0.00           O
ATOM    699  CB  PRO A 624       8.520 -20.857  -6.831  1.00  0.00           C
ATOM    700  CG  PRO A 624       9.402 -22.076  -6.626  1.00  0.00           C
ATOM    701  CD  PRO A 624       8.633 -22.935  -5.613  1.00  0.00           C
ATOM    702  N   PHE A 625       5.778 -19.988  -4.463  1.00  0.00           N
ATOM    703  CA  PHE A 625       4.461 -19.364  -4.309  1.00  0.00           C
ATOM    704  C   PHE A 625       4.360 -18.021  -5.073  1.00  0.00           C
ATOM    705  O   PHE A 625       5.039 -17.070  -4.717  1.00  0.00           O
ATOM    706  CB  PHE A 625       4.089 -19.281  -2.800  1.00  0.00           C
ATOM    707  CG  PHE A 625       4.911 -18.387  -1.879  1.00  0.00           C
ATOM    708  CD1 PHE A 625       4.595 -17.036  -1.747  1.00  0.00           C
ATOM    709  CD2 PHE A 625       5.952 -18.890  -1.089  1.00  0.00           C
ATOM    710  CE1 PHE A 625       5.281 -16.226  -0.853  1.00  0.00           C
ATOM    711  CE2 PHE A 625       6.636 -18.083  -0.189  1.00  0.00           C
ATOM    712  CZ  PHE A 625       6.299 -16.746  -0.079  1.00  0.00           C
ATOM    713  N   ASN A 626       3.540 -17.948  -6.152  1.00  0.00           N
ATOM    714  CA  ASN A 626       3.665 -16.715  -6.953  1.00  0.00           C
ATOM    715  C   ASN A 626       2.526 -15.741  -6.605  1.00  0.00           C
ATOM    716  O   ASN A 626       1.357 -16.121  -6.651  1.00  0.00           O
ATOM    717  CB  ASN A 626       3.692 -17.028  -8.457  1.00  0.00           C
ATOM    718  CG  ASN A 626       4.269 -15.777  -9.125  1.00  0.00           C
ATOM    719  OD1 ASN A 626       5.468 -15.533  -9.073  1.00  0.00           O
ATOM    720  ND2 ASN A 626       3.402 -14.836  -9.528  1.00  0.00           N
ATOM    721  N   LEU A 627       2.861 -14.476  -6.252  1.00  0.00           N
ATOM    722  CA  LEU A 627       1.816 -13.487  -5.989  1.00  0.00           C
ATOM    723  C   LEU A 627       1.558 -12.729  -7.311  1.00  0.00           C
ATOM    724  O   LEU A 627       2.548 -12.291  -7.908  1.00  0.00           O
ATOM    725  CB  LEU A 627       2.334 -12.418  -4.990  1.00  0.00           C
ATOM    726  CG  LEU A 627       3.035 -12.927  -3.716  1.00  0.00           C
ATOM    727  CD1 LEU A 627       3.852 -11.796  -3.065  1.00  0.00           C
ATOM    728  CD2 LEU A 627       2.073 -13.564  -2.707  1.00  0.00           C
ATOM    729  N   PRO A 628       0.265 -12.466  -7.653  1.00  0.00           N
ATOM    730  CA  PRO A 628      -0.029 -11.632  -8.816  1.00  0.00           C
ATOM    731  C   PRO A 628       0.218 -10.135  -8.508  1.00  0.00           C
ATOM    732  O   PRO A 628      -0.425  -9.573  -7.623  1.00  0.00           O
ATOM    733  CB  PRO A 628      -1.531 -11.878  -9.034  1.00  0.00           C
ATOM    734  CG  PRO A 628      -2.078 -12.161  -7.628  1.00  0.00           C
ATOM    735  CD  PRO A 628      -0.928 -12.896  -6.925  1.00  0.00           C
ATOM    736  N   LEU A 629       1.101  -9.500  -9.321  1.00  0.00           N
ATOM    737  CA  LEU A 629       1.506  -8.077  -9.355  1.00  0.00           C
ATOM    738  C   LEU A 629       0.764  -7.120  -8.388  1.00  0.00           C
ATOM    739  O   LEU A 629       1.359  -6.360  -7.636  1.00  0.00           O
ATOM    740  CB  LEU A 629       1.362  -7.578 -10.803  1.00  0.00           C
ATOM    741  CG  LEU A 629       1.633  -6.075 -11.000  1.00  0.00           C
ATOM    742  CD1 LEU A 629       3.076  -5.707 -10.633  1.00  0.00           C
ATOM    743  CD2 LEU A 629       1.306  -5.664 -12.435  1.00  0.00           C
ATOM    744  N   GLN A 630      -0.576  -7.137  -8.485  1.00  0.00           N
ATOM    745  CA  GLN A 630      -1.519  -6.556  -7.506  1.00  0.00           C
ATOM    746  C   GLN A 630      -0.902  -6.470  -6.058  1.00  0.00           C
ATOM    747  O   GLN A 630      -0.807  -5.430  -5.418  1.00  0.00           O
ATOM    748  CB  GLN A 630      -2.786  -7.458  -7.654  1.00  0.00           C
ATOM    749  CG  GLN A 630      -4.066  -7.149  -6.847  1.00  0.00           C
ATOM    750  CD  GLN A 630      -5.296  -7.880  -7.464  1.00  0.00           C
ATOM    751  OE1 GLN A 630      -6.052  -7.309  -8.247  1.00  0.00           O
ATOM    752  NE2 GLN A 630      -5.474  -9.173  -7.086  1.00  0.00           N
ATOM    753  N   THR A 631      -0.452  -7.645  -5.589  1.00  0.00           N
ATOM    754  CA  THR A 631       0.314  -7.805  -4.368  1.00  0.00           C
ATOM    755  C   THR A 631       1.572  -6.918  -4.271  1.00  0.00           C
ATOM    756  O   THR A 631       1.787  -6.303  -3.238  1.00  0.00           O
ATOM    757  CB  THR A 631       0.644  -9.294  -4.231  1.00  0.00           C
ATOM    758  OG1 THR A 631      -0.469 -10.065  -4.675  1.00  0.00           O
ATOM    759  CG2 THR A 631       1.011  -9.657  -2.782  1.00  0.00           C
ATOM    760  N   LEU A 632       2.417  -6.833  -5.294  1.00  0.00           N
ATOM    761  CA  LEU A 632       3.622  -6.005  -5.224  1.00  0.00           C
ATOM    762  C   LEU A 632       3.352  -4.476  -5.320  1.00  0.00           C
ATOM    763  O   LEU A 632       4.252  -3.676  -5.035  1.00  0.00           O
ATOM    764  CB  LEU A 632       4.611  -6.435  -6.316  1.00  0.00           C
ATOM    765  CG  LEU A 632       4.876  -7.944  -6.451  1.00  0.00           C
ATOM    766  CD1 LEU A 632       6.022  -8.159  -7.448  1.00  0.00           C
ATOM    767  CD2 LEU A 632       5.198  -8.617  -5.111  1.00  0.00           C
ATOM    768  N   ILE A 633       2.126  -4.035  -5.718  1.00  0.00           N
ATOM    769  CA  ILE A 633       1.856  -2.571  -5.704  1.00  0.00           C
ATOM    770  C   ILE A 633       1.248  -2.185  -4.323  1.00  0.00           C
ATOM    771  O   ILE A 633       1.603  -1.235  -3.609  1.00  0.00           O
ATOM    772  CB  ILE A 633       0.933  -2.207  -6.893  1.00  0.00           C
ATOM    773  CG1 ILE A 633       1.486  -2.790  -8.219  1.00  0.00           C
ATOM    774  CG2 ILE A 633       0.766  -0.683  -6.990  1.00  0.00           C
ATOM    775  CD1 ILE A 633       0.928  -2.135  -9.492  1.00  0.00           C
ATOM    776  N   ARG A 634       0.322  -3.115  -3.986  1.00  0.00           N
ATOM    777  CA  ARG A 634      -0.329  -3.149  -2.695  1.00  0.00           C
ATOM    778  C   ARG A 634       0.682  -3.215  -1.548  1.00  0.00           C
ATOM    779  O   ARG A 634       0.456  -2.570  -0.532  1.00  0.00           O
ATOM    780  CB  ARG A 634      -1.361  -4.295  -2.596  1.00  0.00           C
ATOM    781  CG  ARG A 634      -2.303  -4.133  -1.383  1.00  0.00           C
ATOM    782  CD  ARG A 634      -3.129  -5.374  -1.006  1.00  0.00           C
ATOM    783  NE  ARG A 634      -4.034  -5.769  -2.081  1.00  0.00           N
ATOM    784  CZ  ARG A 634      -5.384  -5.572  -2.099  1.00  0.00           C
ATOM    785  NH1 ARG A 634      -5.971  -4.778  -1.194  1.00  0.00           N
ATOM    786  NH2 ARG A 634      -6.119  -6.225  -3.025  1.00  0.00           N
ATOM    787  N   PHE A 635       1.805  -3.973  -1.648  1.00  0.00           N
ATOM    788  CA  PHE A 635       2.657  -4.056  -0.460  1.00  0.00           C
ATOM    789  C   PHE A 635       3.027  -2.643   0.022  1.00  0.00           C
ATOM    790  O   PHE A 635       2.983  -2.294   1.204  1.00  0.00           O
ATOM    791  CB  PHE A 635       3.946  -4.835  -0.799  1.00  0.00           C
ATOM    792  CG  PHE A 635       3.883  -6.343  -0.714  1.00  0.00           C
ATOM    793  CD1 PHE A 635       3.011  -7.025   0.137  1.00  0.00           C
ATOM    794  CD2 PHE A 635       4.822  -7.084  -1.423  1.00  0.00           C
ATOM    795  CE1 PHE A 635       3.170  -8.384   0.376  1.00  0.00           C
ATOM    796  CE2 PHE A 635       4.975  -8.439  -1.201  1.00  0.00           C
ATOM    797  CZ  PHE A 635       4.164  -9.085  -0.283  1.00  0.00           C
ATOM    798  N   MET A 636       3.377  -1.893  -1.046  1.00  0.00           N
ATOM    799  CA  MET A 636       3.848  -0.557  -0.884  1.00  0.00           C
ATOM    800  C   MET A 636       2.747   0.272  -0.275  1.00  0.00           C
ATOM    801  O   MET A 636       3.062   0.991   0.657  1.00  0.00           O
ATOM    802  CB  MET A 636       4.286  -0.052  -2.251  1.00  0.00           C
ATOM    803  CG  MET A 636       5.355  -0.946  -2.886  1.00  0.00           C
ATOM    804  SD  MET A 636       5.624  -0.557  -4.623  1.00  0.00           S
ATOM    805  CE  MET A 636       6.740  -1.919  -4.997  1.00  0.00           C
ATOM    806  N   VAL A 637       1.484   0.092  -0.770  1.00  0.00           N
ATOM    807  CA  VAL A 637       0.343   0.841  -0.225  1.00  0.00           C
ATOM    808  C   VAL A 637       0.328   0.701   1.302  1.00  0.00           C
ATOM    809  O   VAL A 637       0.820   1.580   1.991  1.00  0.00           O
ATOM    810  CB  VAL A 637      -1.012   0.511  -0.892  1.00  0.00           C
ATOM    811  CG1 VAL A 637      -2.110   1.480  -0.419  1.00  0.00           C
ATOM    812  CG2 VAL A 637      -0.926   0.594  -2.417  1.00  0.00           C
ATOM    813  N   ASP A 638      -0.124  -0.452   1.859  1.00  0.00           N
ATOM    814  CA  ASP A 638      -0.037  -0.762   3.315  1.00  0.00           C
ATOM    815  C   ASP A 638       1.019   0.102   4.141  1.00  0.00           C
ATOM    816  O   ASP A 638       0.718   1.119   4.788  1.00  0.00           O
ATOM    817  CB  ASP A 638       0.191  -2.306   3.449  1.00  0.00           C
ATOM    818  CG  ASP A 638      -0.959  -3.194   2.904  1.00  0.00           C
ATOM    819  OD1 ASP A 638      -1.357  -3.025   1.749  1.00  0.00           O
ATOM    820  OD2 ASP A 638      -1.434  -4.085   3.628  1.00  0.00           O
ATOM    821  N   ILE A 639       2.274  -0.410   3.993  1.00  0.00           N
ATOM    822  CA  ILE A 639       3.566   0.192   4.361  1.00  0.00           C
ATOM    823  C   ILE A 639       3.590   1.715   4.165  1.00  0.00           C
ATOM    824  O   ILE A 639       3.997   2.488   5.049  1.00  0.00           O
ATOM    825  CB  ILE A 639       4.678  -0.434   3.467  1.00  0.00           C
ATOM    826  CG1 ILE A 639       4.829  -1.937   3.726  1.00  0.00           C
ATOM    827  CG2 ILE A 639       6.053   0.261   3.582  1.00  0.00           C
ATOM    828  CD1 ILE A 639       5.769  -2.615   2.718  1.00  0.00           C
ATOM    829  N   ALA A 640       3.215   2.062   2.916  1.00  0.00           N
ATOM    830  CA  ALA A 640       3.358   3.428   2.421  1.00  0.00           C
ATOM    831  C   ALA A 640       2.442   4.320   3.230  1.00  0.00           C
ATOM    832  O   ALA A 640       2.828   5.421   3.604  1.00  0.00           O
ATOM    833  CB  ALA A 640       3.006   3.640   0.935  1.00  0.00           C
ATOM    834  N   CYS A 641       1.228   3.764   3.510  1.00  0.00           N
ATOM    835  CA  CYS A 641       0.185   4.475   4.237  1.00  0.00           C
ATOM    836  C   CYS A 641       0.551   4.576   5.743  1.00  0.00           C
ATOM    837  O   CYS A 641       0.317   5.563   6.445  1.00  0.00           O
ATOM    838  CB  CYS A 641      -1.131   3.714   4.006  1.00  0.00           C
ATOM    839  SG  CYS A 641      -1.538   3.586   2.237  1.00  0.00           S
ATOM    840  N   GLY A 642       1.184   3.464   6.169  1.00  0.00           N
ATOM    841  CA  GLY A 642       1.848   3.353   7.444  1.00  0.00           C
ATOM    842  C   GLY A 642       2.801   4.521   7.603  1.00  0.00           C
ATOM    843  O   GLY A 642       2.913   5.141   8.661  1.00  0.00           O
ATOM    844  N   MET A 643       3.445   4.856   6.452  1.00  0.00           N
ATOM    845  CA  MET A 643       4.416   5.925   6.383  1.00  0.00           C
ATOM    846  C   MET A 643       3.776   7.232   5.926  1.00  0.00           C
ATOM    847  O   MET A 643       4.397   8.285   6.071  1.00  0.00           O
ATOM    848  CB  MET A 643       5.542   5.575   5.400  1.00  0.00           C
ATOM    849  CG  MET A 643       6.469   4.444   5.852  1.00  0.00           C
ATOM    850  SD  MET A 643       7.359   4.803   7.390  1.00  0.00           S
ATOM    851  CE  MET A 643       8.190   6.347   6.979  1.00  0.00           C
ATOM    852  N   GLU A 644       2.550   7.206   5.375  1.00  0.00           N
ATOM    853  CA  GLU A 644       1.779   8.422   5.154  1.00  0.00           C
ATOM    854  C   GLU A 644       1.385   8.991   6.515  1.00  0.00           C
ATOM    855  O   GLU A 644       1.025  10.161   6.655  1.00  0.00           O
ATOM    856  CB  GLU A 644       0.536   8.045   4.330  1.00  0.00           C
ATOM    857  CG  GLU A 644      -0.537   9.130   4.160  1.00  0.00           C
ATOM    858  CD  GLU A 644      -1.527   8.698   3.069  1.00  0.00           C
ATOM    859  OE1 GLU A 644      -1.417   9.161   1.938  1.00  0.00           O
ATOM    860  OE2 GLU A 644      -2.394   7.848   3.302  1.00  0.00           O
ATOM    861  N   TYR A 645       1.474   8.034   7.496  1.00  0.00           N
ATOM    862  CA  TYR A 645       1.107   8.165   8.892  1.00  0.00           C
ATOM    863  C   TYR A 645       2.346   8.388   9.796  1.00  0.00           C
ATOM    864  O   TYR A 645       2.248   9.133  10.776  1.00  0.00           O
ATOM    865  CB  TYR A 645       0.309   6.916   9.326  1.00  0.00           C
ATOM    866  CG  TYR A 645       0.041   6.971  10.799  1.00  0.00           C
ATOM    867  CD1 TYR A 645      -1.104   7.601  11.252  1.00  0.00           C
ATOM    868  CD2 TYR A 645       0.961   6.463  11.719  1.00  0.00           C
ATOM    869  CE1 TYR A 645      -1.294   7.788  12.606  1.00  0.00           C
ATOM    870  CE2 TYR A 645       0.778   6.664  13.079  1.00  0.00           C
ATOM    871  CZ  TYR A 645      -0.342   7.350  13.517  1.00  0.00           C
ATOM    872  OH  TYR A 645      -0.507   7.620  14.860  1.00  0.00           O
ATOM    873  N   LEU A 646       3.486   7.720   9.480  1.00  0.00           N
ATOM    874  CA  LEU A 646       4.706   8.039  10.200  1.00  0.00           C
ATOM    875  C   LEU A 646       5.272   9.335   9.670  1.00  0.00           C
ATOM    876  O   LEU A 646       5.920  10.028  10.444  1.00  0.00           O
ATOM    877  CB  LEU A 646       5.813   6.957  10.140  1.00  0.00           C
ATOM    878  CG  LEU A 646       5.535   5.711  11.001  1.00  0.00           C
ATOM    879  CD1 LEU A 646       6.681   4.694  10.907  1.00  0.00           C
ATOM    880  CD2 LEU A 646       5.298   6.062  12.475  1.00  0.00           C
ATOM    881  N   SER A 647       5.066   9.682   8.388  1.00  0.00           N
ATOM    882  CA  SER A 647       5.827  10.860   7.974  1.00  0.00           C
ATOM    883  C   SER A 647       5.212  12.123   8.590  1.00  0.00           C
ATOM    884  O   SER A 647       5.919  13.044   9.010  1.00  0.00           O
ATOM    885  CB  SER A 647       5.985  10.902   6.455  1.00  0.00           C
ATOM    886  OG  SER A 647       4.870  11.516   5.817  1.00  0.00           O
ATOM    887  N   SER A 648       3.851  12.029   8.634  1.00  0.00           N
ATOM    888  CA  SER A 648       2.983  13.048   9.219  1.00  0.00           C
ATOM    889  C   SER A 648       3.138  13.214  10.731  1.00  0.00           C
ATOM    890  O   SER A 648       2.804  14.258  11.290  1.00  0.00           O
ATOM    891  CB  SER A 648       1.533  12.616   8.978  1.00  0.00           C
ATOM    892  OG  SER A 648       1.393  11.219   9.171  1.00  0.00           O
ATOM    893  N   ARG A 649       3.636  12.157  11.391  1.00  0.00           N
ATOM    894  CA  ARG A 649       3.919  12.240  12.806  1.00  0.00           C
ATOM    895  C   ARG A 649       5.337  12.780  12.982  1.00  0.00           C
ATOM    896  O   ARG A 649       5.884  12.666  14.069  1.00  0.00           O
ATOM    897  CB  ARG A 649       3.728  10.829  13.408  1.00  0.00           C
ATOM    898  CG  ARG A 649       2.334  10.537  14.003  1.00  0.00           C
ATOM    899  CD  ARG A 649       1.179  11.461  13.558  1.00  0.00           C
ATOM    900  NE  ARG A 649      -0.108  10.934  13.995  1.00  0.00           N
ATOM    901  CZ  ARG A 649      -0.416  10.680  15.301  1.00  0.00           C
ATOM    902  NH1 ARG A 649      -1.475   9.900  15.524  1.00  0.00           N
ATOM    903  NH2 ARG A 649       0.330  11.176  16.297  1.00  0.00           N
ATOM    904  N   ASN A 650       5.931  13.289  11.865  1.00  0.00           N
ATOM    905  CA  ASN A 650       7.305  13.787  11.875  1.00  0.00           C
ATOM    906  C   ASN A 650       8.309  12.684  12.290  1.00  0.00           C
ATOM    907  O   ASN A 650       9.379  12.961  12.835  1.00  0.00           O
ATOM    908  CB  ASN A 650       7.454  15.026  12.787  1.00  0.00           C
ATOM    909  CG  ASN A 650       6.373  16.118  12.597  1.00  0.00           C
ATOM    910  OD1 ASN A 650       6.098  16.593  11.488  1.00  0.00           O
ATOM    911  ND2 ASN A 650       5.800  16.505  13.758  1.00  0.00           N
ATOM    912  N   PHE A 651       7.858  11.428  12.049  1.00  0.00           N
ATOM    913  CA  PHE A 651       8.712  10.267  12.177  1.00  0.00           C
ATOM    914  C   PHE A 651       9.215   9.931  10.748  1.00  0.00           C
ATOM    915  O   PHE A 651       8.526   9.917   9.707  1.00  0.00           O
ATOM    916  CB  PHE A 651       8.037   9.091  12.922  1.00  0.00           C
ATOM    917  CG  PHE A 651       9.019   8.259  13.733  1.00  0.00           C
ATOM    918  CD1 PHE A 651       9.732   7.210  13.155  1.00  0.00           C
ATOM    919  CD2 PHE A 651       9.235   8.523  15.086  1.00  0.00           C
ATOM    920  CE1 PHE A 651      10.647   6.462  13.896  1.00  0.00           C
ATOM    921  CE2 PHE A 651      10.144   7.780  15.834  1.00  0.00           C
ATOM    922  CZ  PHE A 651      10.867   6.760  15.231  1.00  0.00           C
ATOM    923  N   ILE A 652      10.550   9.790  10.832  1.00  0.00           N
ATOM    924  CA  ILE A 652      11.422   9.343   9.769  1.00  0.00           C
ATOM    925  C   ILE A 652      11.921   8.031  10.325  1.00  0.00           C
ATOM    926  O   ILE A 652      12.034   7.841  11.545  1.00  0.00           O
ATOM    927  CB  ILE A 652      12.592  10.330   9.540  1.00  0.00           C
ATOM    928  CG1 ILE A 652      12.071  11.680   9.022  1.00  0.00           C
ATOM    929  CG2 ILE A 652      13.686   9.782   8.591  1.00  0.00           C
ATOM    930  CD1 ILE A 652      13.163  12.747   8.962  1.00  0.00           C
ATOM    931  N   HIS A 653      12.171   7.060   9.439  1.00  0.00           N
ATOM    932  CA  HIS A 653      12.427   5.720   9.940  1.00  0.00           C
ATOM    933  C   HIS A 653      13.941   5.516   9.948  1.00  0.00           C
ATOM    934  O   HIS A 653      14.581   5.100  10.914  1.00  0.00           O
ATOM    935  CB  HIS A 653      11.724   4.741   8.990  1.00  0.00           C
ATOM    936  CG  HIS A 653      11.372   3.460   9.701  1.00  0.00           C
ATOM    937  ND1 HIS A 653      11.854   3.063  10.899  1.00  0.00           N
ATOM    938  CD2 HIS A 653      10.493   2.479   9.233  1.00  0.00           C
ATOM    939  CE1 HIS A 653      11.281   1.868  11.152  1.00  0.00           C
ATOM    940  NE2 HIS A 653      10.448   1.493  10.154  1.00  0.00           N
ATOM    941  N   ARG A 654      14.489   5.849   8.745  1.00  0.00           N
ATOM    942  CA  ARG A 654      15.920   5.796   8.453  1.00  0.00           C
ATOM    943  C   ARG A 654      16.432   4.383   8.274  1.00  0.00           C
ATOM    944  O   ARG A 654      17.458   4.167   7.643  1.00  0.00           O
ATOM    945  CB  ARG A 654      16.795   6.457   9.504  1.00  0.00           C
ATOM    946  CG  ARG A 654      16.477   7.926   9.667  1.00  0.00           C
ATOM    947  CD  ARG A 654      17.617   8.602  10.419  1.00  0.00           C
ATOM    948  NE  ARG A 654      17.028   9.198  11.602  1.00  0.00           N
ATOM    949  CZ  ARG A 654      17.704   9.319  12.758  1.00  0.00           C
ATOM    950  NH1 ARG A 654      17.100   9.670  13.900  1.00  0.00           N
ATOM    951  NH2 ARG A 654      19.016   9.085  12.714  1.00  0.00           N
ATOM    952  N   ASP A 655      15.666   3.413   8.814  1.00  0.00           N
ATOM    953  CA  ASP A 655      15.792   2.133   8.138  1.00  0.00           C
ATOM    954  C   ASP A 655      14.418   1.719   7.580  1.00  0.00           C
ATOM    955  O   ASP A 655      13.893   0.687   7.975  1.00  0.00           O
ATOM    956  CB  ASP A 655      16.389   1.187   9.201  1.00  0.00           C
ATOM    957  CG  ASP A 655      16.961  -0.084   8.598  1.00  0.00           C
ATOM    958  OD1 ASP A 655      16.941  -0.165   7.387  1.00  0.00           O
ATOM    959  OD2 ASP A 655      17.418  -0.964   9.313  1.00  0.00           O
ATOM    960  N   LEU A 656      13.779   2.587   6.742  1.00  0.00           N
ATOM    961  CA  LEU A 656      12.523   2.073   6.169  1.00  0.00           C
ATOM    962  C   LEU A 656      13.031   1.185   5.051  1.00  0.00           C
ATOM    963  O   LEU A 656      13.551   1.691   4.041  1.00  0.00           O
ATOM    964  CB  LEU A 656      11.585   3.164   5.609  1.00  0.00           C
ATOM    965  CG  LEU A 656      10.350   2.630   4.838  1.00  0.00           C
ATOM    966  CD1 LEU A 656       9.348   1.855   5.708  1.00  0.00           C
ATOM    967  CD2 LEU A 656       9.647   3.801   4.180  1.00  0.00           C
ATOM    968  N   ALA A 657      12.972  -0.139   5.322  1.00  0.00           N
ATOM    969  CA  ALA A 657      13.701  -1.060   4.497  1.00  0.00           C
ATOM    970  C   ALA A 657      12.994  -2.400   4.534  1.00  0.00           C
ATOM    971  O   ALA A 657      12.485  -2.863   5.559  1.00  0.00           O
ATOM    972  CB  ALA A 657      15.126  -1.163   5.043  1.00  0.00           C
ATOM    973  N   ALA A 658      13.111  -3.091   3.368  1.00  0.00           N
ATOM    974  CA  ALA A 658      12.446  -4.374   3.167  1.00  0.00           C
ATOM    975  C   ALA A 658      12.642  -5.430   4.259  1.00  0.00           C
ATOM    976  O   ALA A 658      11.818  -6.333   4.337  1.00  0.00           O
ATOM    977  CB  ALA A 658      12.935  -5.018   1.878  1.00  0.00           C
ATOM    978  N   ARG A 659      13.729  -5.318   5.070  1.00  0.00           N
ATOM    979  CA  ARG A 659      13.862  -6.379   6.091  1.00  0.00           C
ATOM    980  C   ARG A 659      12.878  -6.126   7.237  1.00  0.00           C
ATOM    981  O   ARG A 659      12.387  -7.026   7.894  1.00  0.00           O
ATOM    982  CB  ARG A 659      15.288  -6.483   6.657  1.00  0.00           C
ATOM    983  CG  ARG A 659      15.575  -5.429   7.732  1.00  0.00           C
ATOM    984  CD  ARG A 659      17.048  -5.252   8.073  1.00  0.00           C
ATOM    985  NE  ARG A 659      17.462  -3.894   7.763  1.00  0.00           N
ATOM    986  CZ  ARG A 659      17.518  -3.422   6.480  1.00  0.00           C
ATOM    987  NH1 ARG A 659      16.963  -4.041   5.419  1.00  0.00           N
ATOM    988  NH2 ARG A 659      18.136  -2.267   6.340  1.00  0.00           N
ATOM    989  N   ASN A 660      12.603  -4.826   7.466  1.00  0.00           N
ATOM    990  CA  ASN A 660      11.872  -4.461   8.676  1.00  0.00           C
ATOM    991  C   ASN A 660      10.365  -4.374   8.432  1.00  0.00           C
ATOM    992  O   ASN A 660       9.546  -4.340   9.364  1.00  0.00           O
ATOM    993  CB  ASN A 660      12.384  -3.156   9.278  1.00  0.00           C
ATOM    994  CG  ASN A 660      13.905  -3.025   9.453  1.00  0.00           C
ATOM    995  OD1 ASN A 660      14.620  -3.857  10.017  1.00  0.00           O
ATOM    996  ND2 ASN A 660      14.375  -1.843   9.034  1.00  0.00           N
ATOM    997  N   CYS A 661      10.020  -4.369   7.126  1.00  0.00           N
ATOM    998  CA  CYS A 661       8.602  -4.372   6.817  1.00  0.00           C
ATOM    999  C   CYS A 661       8.069  -5.782   7.146  1.00  0.00           C
ATOM   1000  O   CYS A 661       8.568  -6.818   6.692  1.00  0.00           O
ATOM   1001  CB  CYS A 661       8.354  -3.880   5.389  1.00  0.00           C
ATOM   1002  SG  CYS A 661       8.439  -2.070   5.290  1.00  0.00           S
ATOM   1003  N   MET A 662       7.053  -5.765   8.041  1.00  0.00           N
ATOM   1004  CA  MET A 662       6.520  -6.969   8.657  1.00  0.00           C
ATOM   1005  C   MET A 662       5.090  -7.137   8.142  1.00  0.00           C
ATOM   1006  O   MET A 662       4.502  -6.239   7.519  1.00  0.00           O
ATOM   1007  CB  MET A 662       6.631  -6.899  10.197  1.00  0.00           C
ATOM   1008  CG  MET A 662       8.075  -7.029  10.721  1.00  0.00           C
ATOM   1009  SD  MET A 662       8.606  -8.748  10.939  1.00  0.00           S
ATOM   1010  CE  MET A 662       7.467  -9.311  12.207  1.00  0.00           C
ATOM   1011  N   LEU A 663       4.620  -8.380   8.418  1.00  0.00           N
ATOM   1012  CA  LEU A 663       3.340  -8.854   7.904  1.00  0.00           C
ATOM   1013  C   LEU A 663       2.404  -9.173   9.084  1.00  0.00           C
ATOM   1014  O   LEU A 663       2.625 -10.177   9.780  1.00  0.00           O
ATOM   1015  CB  LEU A 663       3.568 -10.176   7.124  1.00  0.00           C
ATOM   1016  CG  LEU A 663       4.160 -10.030   5.709  1.00  0.00           C
ATOM   1017  CD1 LEU A 663       4.528 -11.392   5.090  1.00  0.00           C
ATOM   1018  CD2 LEU A 663       3.191  -9.294   4.773  1.00  0.00           C
ATOM   1019  N   ALA A 664       1.338  -8.357   9.193  1.00  0.00           N
ATOM   1020  CA  ALA A 664       0.196  -8.703  10.032  1.00  0.00           C
ATOM   1021  C   ALA A 664      -0.110 -10.212   9.994  1.00  0.00           C
ATOM   1022  O   ALA A 664       0.096 -10.924   9.014  1.00  0.00           O
ATOM   1023  CB  ALA A 664      -1.041  -7.961   9.545  1.00  0.00           C
ATOM   1024  N   GLU A 665      -0.603 -10.687  11.146  1.00  0.00           N
ATOM   1025  CA  GLU A 665      -0.965 -12.090  11.270  1.00  0.00           C
ATOM   1026  C   GLU A 665      -1.988 -12.551  10.171  1.00  0.00           C
ATOM   1027  O   GLU A 665      -2.147 -13.747   9.882  1.00  0.00           O
ATOM   1028  CB  GLU A 665      -1.521 -12.241  12.700  1.00  0.00           C
ATOM   1029  CG  GLU A 665      -1.770 -13.715  13.014  1.00  0.00           C
ATOM   1030  CD  GLU A 665      -2.635 -14.086  14.202  1.00  0.00           C
ATOM   1031  OE1 GLU A 665      -3.116 -13.196  14.882  1.00  0.00           O
ATOM   1032  OE2 GLU A 665      -2.830 -15.300  14.412  1.00  0.00           O
ATOM   1033  N   ASP A 666      -2.682 -11.510   9.650  1.00  0.00           N
ATOM   1034  CA  ASP A 666      -3.810 -11.619   8.731  1.00  0.00           C
ATOM   1035  C   ASP A 666      -3.418 -11.085   7.336  1.00  0.00           C
ATOM   1036  O   ASP A 666      -4.264 -10.838   6.481  1.00  0.00           O
ATOM   1037  CB  ASP A 666      -4.979 -10.785   9.298  1.00  0.00           C
ATOM   1038  CG  ASP A 666      -4.481  -9.352   9.598  1.00  0.00           C
ATOM   1039  OD1 ASP A 666      -4.174  -9.055  10.756  1.00  0.00           O
ATOM   1040  OD2 ASP A 666      -4.323  -8.546   8.675  1.00  0.00           O
ATOM   1041  N   MET A 667      -2.098 -10.930   7.125  1.00  0.00           N
ATOM   1042  CA  MET A 667      -1.494 -10.768   5.800  1.00  0.00           C
ATOM   1043  C   MET A 667      -1.506  -9.310   5.249  1.00  0.00           C
ATOM   1044  O   MET A 667      -1.020  -9.119   4.126  1.00  0.00           O
ATOM   1045  CB  MET A 667      -2.038 -11.723   4.694  1.00  0.00           C
ATOM   1046  CG  MET A 667      -1.745 -13.224   4.873  1.00  0.00           C
ATOM   1047  SD  MET A 667      -0.006 -13.719   4.670  1.00  0.00           S
ATOM   1048  CE  MET A 667       0.709 -12.384   3.677  1.00  0.00           C
ATOM   1049  N   THR A 668      -2.043  -8.301   5.978  1.00  0.00           N
ATOM   1050  CA  THR A 668      -1.816  -6.898   5.591  1.00  0.00           C
ATOM   1051  C   THR A 668      -0.312  -6.628   5.863  1.00  0.00           C
ATOM   1052  O   THR A 668       0.364  -7.563   6.295  1.00  0.00           O
ATOM   1053  CB  THR A 668      -2.817  -6.010   6.379  1.00  0.00           C
ATOM   1054  OG1 THR A 668      -2.746  -6.181   7.786  1.00  0.00           O
ATOM   1055  CG2 THR A 668      -4.268  -6.239   5.927  1.00  0.00           C
ATOM   1056  N   VAL A 669       0.218  -5.391   5.670  1.00  0.00           N
ATOM   1057  CA  VAL A 669       1.660  -5.208   5.953  1.00  0.00           C
ATOM   1058  C   VAL A 669       1.860  -4.135   7.054  1.00  0.00           C
ATOM   1059  O   VAL A 669       0.921  -3.479   7.535  1.00  0.00           O
ATOM   1060  CB  VAL A 669       2.430  -4.972   4.614  1.00  0.00           C
ATOM   1061  CG1 VAL A 669       3.916  -5.385   4.686  1.00  0.00           C
ATOM   1062  CG2 VAL A 669       1.778  -5.694   3.414  1.00  0.00           C
ATOM   1063  N   CYS A 670       3.142  -3.938   7.396  1.00  0.00           N
ATOM   1064  CA  CYS A 670       3.523  -3.131   8.529  1.00  0.00           C
ATOM   1065  C   CYS A 670       4.886  -2.509   8.241  1.00  0.00           C
ATOM   1066  O   CYS A 670       5.758  -3.115   7.605  1.00  0.00           O
ATOM   1067  CB  CYS A 670       3.645  -4.033   9.760  1.00  0.00           C
ATOM   1068  SG  CYS A 670       2.098  -4.704  10.444  1.00  0.00           S
ATOM   1069  N   VAL A 671       4.989  -1.264   8.770  1.00  0.00           N
ATOM   1070  CA  VAL A 671       6.281  -0.648   9.034  1.00  0.00           C
ATOM   1071  C   VAL A 671       6.582  -1.074  10.490  1.00  0.00           C
ATOM   1072  O   VAL A 671       5.667  -1.588  11.158  1.00  0.00           O
ATOM   1073  CB  VAL A 671       6.132   0.870   8.851  1.00  0.00           C
ATOM   1074  CG1 VAL A 671       7.491   1.533   8.999  1.00  0.00           C
ATOM   1075  CG2 VAL A 671       5.491   1.265   7.507  1.00  0.00           C
ATOM   1076  N   ALA A 672       7.824  -1.025  10.987  1.00  0.00           N
ATOM   1077  CA  ALA A 672       8.240  -1.923  12.072  1.00  0.00           C
ATOM   1078  C   ALA A 672       9.753  -1.921  12.007  1.00  0.00           C
ATOM   1079  O   ALA A 672      10.276  -1.864  10.895  1.00  0.00           O
ATOM   1080  CB  ALA A 672       7.786  -3.378  11.831  1.00  0.00           C
ATOM   1081  N   ASP A 673      10.412  -1.938  13.196  1.00  0.00           N
ATOM   1082  CA  ASP A 673      11.845  -1.677  13.117  1.00  0.00           C
ATOM   1083  C   ASP A 673      12.616  -2.926  13.508  1.00  0.00           C
ATOM   1084  O   ASP A 673      12.722  -3.196  14.708  1.00  0.00           O
ATOM   1085  CB  ASP A 673      12.211  -0.560  14.124  1.00  0.00           C
ATOM   1086  CG  ASP A 673      13.550   0.036  13.706  1.00  0.00           C
ATOM   1087  OD1 ASP A 673      14.318   0.464  14.579  1.00  0.00           O
ATOM   1088  OD2 ASP A 673      13.797  -0.002  12.500  1.00  0.00           O
ATOM   1089  N   PHE A 674      13.224  -3.728  12.601  1.00  0.00           N
ATOM   1090  CA  PHE A 674      14.455  -4.351  13.139  1.00  0.00           C
ATOM   1091  C   PHE A 674      15.557  -3.263  13.156  1.00  0.00           C
ATOM   1092  O   PHE A 674      16.261  -3.104  14.162  1.00  0.00           O
ATOM   1093  CB  PHE A 674      14.905  -5.670  12.458  1.00  0.00           C
ATOM   1094  CG  PHE A 674      13.808  -6.704  12.324  1.00  0.00           C
ATOM   1095  CD1 PHE A 674      13.803  -7.774  13.202  1.00  0.00           C
ATOM   1096  CD2 PHE A 674      12.756  -6.575  11.419  1.00  0.00           C
ATOM   1097  CE1 PHE A 674      12.773  -8.681  13.227  1.00  0.00           C
ATOM   1098  CE2 PHE A 674      11.721  -7.505  11.407  1.00  0.00           C
ATOM   1099  CZ  PHE A 674      11.715  -8.540  12.339  1.00  0.00           C
ATOM   1100  N   LEU A 694      24.488   4.227   7.962  1.00  0.00           N
ATOM   1101  CA  LEU A 694      24.780   2.805   8.036  1.00  0.00           C
ATOM   1102  C   LEU A 694      23.982   1.986   6.987  1.00  0.00           C
ATOM   1103  O   LEU A 694      24.617   1.228   6.258  1.00  0.00           O
ATOM   1104  CB  LEU A 694      24.723   2.277   9.479  1.00  0.00           C
ATOM   1105  CG  LEU A 694      25.462   0.948   9.738  1.00  0.00           C
ATOM   1106  CD1 LEU A 694      25.775   0.798  11.234  1.00  0.00           C
ATOM   1107  CD2 LEU A 694      24.665  -0.284   9.287  1.00  0.00           C
ATOM   1108  N   PRO A 695      22.616   2.168   6.824  1.00  0.00           N
ATOM   1109  CA  PRO A 695      21.800   1.349   5.877  1.00  0.00           C
ATOM   1110  C   PRO A 695      21.936   1.630   4.329  1.00  0.00           C
ATOM   1111  O   PRO A 695      20.986   1.719   3.549  1.00  0.00           O
ATOM   1112  CB  PRO A 695      20.345   1.494   6.371  1.00  0.00           C
ATOM   1113  CG  PRO A 695      20.315   2.683   7.340  1.00  0.00           C
ATOM   1114  CD  PRO A 695      21.773   3.033   7.666  1.00  0.00           C
ATOM   1115  N   VAL A 696      23.211   1.805   3.922  1.00  0.00           N
ATOM   1116  CA  VAL A 696      23.769   2.439   2.719  1.00  0.00           C
ATOM   1117  C   VAL A 696      23.039   2.182   1.387  1.00  0.00           C
ATOM   1118  O   VAL A 696      23.159   3.012   0.498  1.00  0.00           O
ATOM   1119  CB  VAL A 696      25.279   2.136   2.521  1.00  0.00           C
ATOM   1120  CG1 VAL A 696      25.966   3.044   1.482  1.00  0.00           C
ATOM   1121  CG2 VAL A 696      26.066   2.253   3.824  1.00  0.00           C
ATOM   1122  N   LYS A 697      22.278   1.100   1.187  1.00  0.00           N
ATOM   1123  CA  LYS A 697      21.688   0.927  -0.159  1.00  0.00           C
ATOM   1124  C   LYS A 697      20.358   1.734  -0.321  1.00  0.00           C
ATOM   1125  O   LYS A 697      19.937   2.105  -1.431  1.00  0.00           O
ATOM   1126  CB  LYS A 697      21.648  -0.590  -0.447  1.00  0.00           C
ATOM   1127  CG  LYS A 697      23.074  -1.173  -0.260  1.00  0.00           C
ATOM   1128  CD  LYS A 697      23.416  -2.477  -1.008  1.00  0.00           C
ATOM   1129  CE  LYS A 697      24.957  -2.696  -1.105  1.00  0.00           C
ATOM   1130  NZ  LYS A 697      25.525  -3.497  -2.217  1.00  0.00           N
ATOM   1131  N   TRP A 698      19.807   1.904   0.908  1.00  0.00           N
ATOM   1132  CA  TRP A 698      18.615   2.612   1.329  1.00  0.00           C
ATOM   1133  C   TRP A 698      18.959   4.077   1.675  1.00  0.00           C
ATOM   1134  O   TRP A 698      18.104   4.900   2.021  1.00  0.00           O
ATOM   1135  CB  TRP A 698      18.094   1.840   2.570  1.00  0.00           C
ATOM   1136  CG  TRP A 698      17.841   0.388   2.200  1.00  0.00           C
ATOM   1137  CD1 TRP A 698      16.674  -0.013   1.558  1.00  0.00           C
ATOM   1138  CD2 TRP A 698      18.678  -0.802   2.323  1.00  0.00           C
ATOM   1139  NE1 TRP A 698      16.761  -1.324   1.268  1.00  0.00           N
ATOM   1140  CE2 TRP A 698      17.962  -1.851   1.704  1.00  0.00           C
ATOM   1141  CE3 TRP A 698      19.904  -1.096   2.876  1.00  0.00           C
ATOM   1142  CZ2 TRP A 698      18.491  -3.113   1.625  1.00  0.00           C
ATOM   1143  CZ3 TRP A 698      20.446  -2.380   2.807  1.00  0.00           C
ATOM   1144  CH2 TRP A 698      19.735  -3.390   2.172  1.00  0.00           C
ATOM   1145  N   LEU A 699      20.282   4.402   1.555  1.00  0.00           N
ATOM   1146  CA  LEU A 699      20.596   5.787   1.840  1.00  0.00           C
ATOM   1147  C   LEU A 699      20.579   6.604   0.529  1.00  0.00           C
ATOM   1148  O   LEU A 699      21.458   6.468  -0.344  1.00  0.00           O
ATOM   1149  CB  LEU A 699      21.894   5.920   2.646  1.00  0.00           C
ATOM   1150  CG  LEU A 699      21.817   5.373   4.094  1.00  0.00           C
ATOM   1151  CD1 LEU A 699      23.029   5.838   4.910  1.00  0.00           C
ATOM   1152  CD2 LEU A 699      20.531   5.757   4.852  1.00  0.00           C
ATOM   1153  N   ALA A 700      19.637   7.567   0.707  1.00  0.00           N
ATOM   1154  CA  ALA A 700      19.509   8.807  -0.021  1.00  0.00           C
ATOM   1155  C   ALA A 700      20.828   9.538  -0.157  1.00  0.00           C
ATOM   1156  O   ALA A 700      21.714   9.469   0.694  1.00  0.00           O
ATOM   1157  CB  ALA A 700      18.448   9.645   0.680  1.00  0.00           C
ATOM   1158  N   LEU A 701      21.003  10.243  -1.310  1.00  0.00           N
ATOM   1159  CA  LEU A 701      22.268  10.976  -1.427  1.00  0.00           C
ATOM   1160  C   LEU A 701      22.512  11.960  -0.255  1.00  0.00           C
ATOM   1161  O   LEU A 701      23.661  12.209   0.082  1.00  0.00           O
ATOM   1162  CB  LEU A 701      22.378  11.662  -2.803  1.00  0.00           C
ATOM   1163  CG  LEU A 701      22.957  10.755  -3.911  1.00  0.00           C
ATOM   1164  CD1 LEU A 701      22.563  11.265  -5.300  1.00  0.00           C
ATOM   1165  CD2 LEU A 701      24.485  10.658  -3.815  1.00  0.00           C
ATOM   1166  N   GLU A 702      21.428  12.487   0.376  1.00  0.00           N
ATOM   1167  CA  GLU A 702      21.586  13.471   1.462  1.00  0.00           C
ATOM   1168  C   GLU A 702      21.653  12.809   2.855  1.00  0.00           C
ATOM   1169  O   GLU A 702      22.011  13.425   3.858  1.00  0.00           O
ATOM   1170  CB  GLU A 702      20.515  14.573   1.382  1.00  0.00           C
ATOM   1171  CG  GLU A 702      19.123  14.251   1.950  1.00  0.00           C
ATOM   1172  CD  GLU A 702      18.297  13.228   1.165  1.00  0.00           C
ATOM   1173  OE1 GLU A 702      18.579  12.938  -0.010  1.00  0.00           O
ATOM   1174  OE2 GLU A 702      17.291  12.757   1.708  1.00  0.00           O
ATOM   1175  N   SER A 703      21.383  11.488   2.836  1.00  0.00           N
ATOM   1176  CA  SER A 703      21.788  10.644   3.957  1.00  0.00           C
ATOM   1177  C   SER A 703      23.317  10.348   4.032  1.00  0.00           C
ATOM   1178  O   SER A 703      23.817  10.050   5.110  1.00  0.00           O
ATOM   1179  CB  SER A 703      20.978   9.346   3.851  1.00  0.00           C
ATOM   1180  OG  SER A 703      19.590   9.612   4.038  1.00  0.00           O
ATOM   1181  N   LEU A 704      23.978  10.430   2.869  1.00  0.00           N
ATOM   1182  CA  LEU A 704      25.324   9.899   2.690  1.00  0.00           C
ATOM   1183  C   LEU A 704      26.442  10.950   2.766  1.00  0.00           C
ATOM   1184  O   LEU A 704      27.595  10.532   2.864  1.00  0.00           O
ATOM   1185  CB  LEU A 704      25.430   9.210   1.312  1.00  0.00           C
ATOM   1186  CG  LEU A 704      24.675   7.878   1.154  1.00  0.00           C
ATOM   1187  CD1 LEU A 704      24.803   7.371  -0.290  1.00  0.00           C
ATOM   1188  CD2 LEU A 704      25.192   6.810   2.127  1.00  0.00           C
ATOM   1189  N   ALA A 705      26.118  12.270   2.679  1.00  0.00           N
ATOM   1190  CA  ALA A 705      27.249  13.227   2.692  1.00  0.00           C
ATOM   1191  C   ALA A 705      27.552  13.817   4.099  1.00  0.00           C
ATOM   1192  O   ALA A 705      28.697  14.031   4.497  1.00  0.00           O
ATOM   1193  CB  ALA A 705      26.946  14.338   1.680  1.00  0.00           C
ATOM   1194  N   ASP A 706      26.417  14.064   4.796  1.00  0.00           N
ATOM   1195  CA  ASP A 706      26.418  14.912   5.996  1.00  0.00           C
ATOM   1196  C   ASP A 706      25.651  14.251   7.146  1.00  0.00           C
ATOM   1197  O   ASP A 706      25.968  14.412   8.324  1.00  0.00           O
ATOM   1198  CB  ASP A 706      25.697  16.227   5.679  1.00  0.00           C
ATOM   1199  CG  ASP A 706      26.476  17.073   4.674  1.00  0.00           C
ATOM   1200  OD1 ASP A 706      27.340  17.843   5.109  1.00  0.00           O
ATOM   1201  OD2 ASP A 706      26.197  16.956   3.473  1.00  0.00           O
ATOM   1202  N   ASN A 707      24.641  13.463   6.724  1.00  0.00           N
ATOM   1203  CA  ASN A 707      23.719  12.665   7.544  1.00  0.00           C
ATOM   1204  C   ASN A 707      22.451  13.489   7.921  1.00  0.00           C
ATOM   1205  O   ASN A 707      21.890  13.320   8.996  1.00  0.00           O
ATOM   1206  CB  ASN A 707      24.276  12.025   8.849  1.00  0.00           C
ATOM   1207  CG  ASN A 707      25.543  11.153   8.802  1.00  0.00           C
ATOM   1208  OD1 ASN A 707      25.486   9.936   8.971  1.00  0.00           O
ATOM   1209  ND2 ASN A 707      26.710  11.813   8.809  1.00  0.00           N
ATOM   1210  N   LEU A 708      22.037  14.392   7.013  1.00  0.00           N
ATOM   1211  CA  LEU A 708      20.812  15.178   7.202  1.00  0.00           C
ATOM   1212  C   LEU A 708      19.626  14.295   6.767  1.00  0.00           C
ATOM   1213  O   LEU A 708      19.770  13.628   5.757  1.00  0.00           O
ATOM   1214  CB  LEU A 708      20.880  16.384   6.234  1.00  0.00           C
ATOM   1215  CG  LEU A 708      19.568  17.193   6.109  1.00  0.00           C
ATOM   1216  CD1 LEU A 708      19.166  17.858   7.431  1.00  0.00           C
ATOM   1217  CD2 LEU A 708      19.650  18.233   4.984  1.00  0.00           C
ATOM   1218  N   TYR A 709      18.467  14.350   7.487  1.00  0.00           N
ATOM   1219  CA  TYR A 709      17.337  13.482   7.112  1.00  0.00           C
ATOM   1220  C   TYR A 709      15.993  14.233   7.080  1.00  0.00           C
ATOM   1221  O   TYR A 709      15.781  15.222   7.774  1.00  0.00           O
ATOM   1222  CB  TYR A 709      17.213  12.344   8.132  1.00  0.00           C
ATOM   1223  CG  TYR A 709      18.224  11.263   7.876  1.00  0.00           C
ATOM   1224  CD1 TYR A 709      19.526  11.383   8.345  1.00  0.00           C
ATOM   1225  CD2 TYR A 709      17.861  10.120   7.173  1.00  0.00           C
ATOM   1226  CE1 TYR A 709      20.462  10.381   8.118  1.00  0.00           C
ATOM   1227  CE2 TYR A 709      18.783   9.102   6.970  1.00  0.00           C
ATOM   1228  CZ  TYR A 709      20.093   9.234   7.421  1.00  0.00           C
ATOM   1229  OH  TYR A 709      20.974   8.198   7.155  1.00  0.00           O
ATOM   1230  N   THR A 710      15.082  13.700   6.236  1.00  0.00           N
ATOM   1231  CA  THR A 710      13.755  14.279   6.000  1.00  0.00           C
ATOM   1232  C   THR A 710      12.761  13.136   5.637  1.00  0.00           C
ATOM   1233  O   THR A 710      13.090  11.959   5.762  1.00  0.00           O
ATOM   1234  CB  THR A 710      13.953  15.250   4.819  1.00  0.00           C
ATOM   1235  OG1 THR A 710      14.868  14.651   3.914  1.00  0.00           O
ATOM   1236  CG2 THR A 710      14.407  16.648   5.279  1.00  0.00           C
ATOM   1237  N   VAL A 711      11.597  13.497   5.031  1.00  0.00           N
ATOM   1238  CA  VAL A 711      10.759  12.446   4.427  1.00  0.00           C
ATOM   1239  C   VAL A 711      11.358  11.908   3.093  1.00  0.00           C
ATOM   1240  O   VAL A 711      10.921  10.885   2.534  1.00  0.00           O
ATOM   1241  CB  VAL A 711       9.339  13.013   4.220  1.00  0.00           C
ATOM   1242  CG1 VAL A 711       9.290  14.236   3.281  1.00  0.00           C
ATOM   1243  CG2 VAL A 711       8.341  11.934   3.778  1.00  0.00           C
ATOM   1244  N   GLN A 712      12.329  12.703   2.601  1.00  0.00           N
ATOM   1245  CA  GLN A 712      12.878  12.563   1.285  1.00  0.00           C
ATOM   1246  C   GLN A 712      13.929  11.435   1.381  1.00  0.00           C
ATOM   1247  O   GLN A 712      14.086  10.598   0.486  1.00  0.00           O
ATOM   1248  CB  GLN A 712      13.300  14.012   0.936  1.00  0.00           C
ATOM   1249  CG  GLN A 712      12.146  15.002   1.284  1.00  0.00           C
ATOM   1250  CD  GLN A 712      12.265  16.499   0.965  1.00  0.00           C
ATOM   1251  OE1 GLN A 712      13.316  17.097   0.759  1.00  0.00           O
ATOM   1252  NE2 GLN A 712      11.060  17.079   0.965  1.00  0.00           N
ATOM   1253  N   SER A 713      14.573  11.358   2.551  1.00  0.00           N
ATOM   1254  CA  SER A 713      15.452  10.214   2.676  1.00  0.00           C
ATOM   1255  C   SER A 713      14.683   8.866   2.740  1.00  0.00           C
ATOM   1256  O   SER A 713      15.223   7.829   2.373  1.00  0.00           O
ATOM   1257  CB  SER A 713      16.376  10.509   3.842  1.00  0.00           C
ATOM   1258  OG  SER A 713      15.651  11.306   4.767  1.00  0.00           O
ATOM   1259  N   ASP A 714      13.432   8.877   3.227  1.00  0.00           N
ATOM   1260  CA  ASP A 714      12.639   7.669   3.494  1.00  0.00           C
ATOM   1261  C   ASP A 714      11.913   7.037   2.277  1.00  0.00           C
ATOM   1262  O   ASP A 714      11.684   5.824   2.185  1.00  0.00           O
ATOM   1263  CB  ASP A 714      11.571   8.128   4.514  1.00  0.00           C
ATOM   1264  CG  ASP A 714      11.856   7.488   5.860  1.00  0.00           C
ATOM   1265  OD1 ASP A 714      12.236   6.320   5.903  1.00  0.00           O
ATOM   1266  OD2 ASP A 714      11.731   8.146   6.880  1.00  0.00           O
ATOM   1267  N   VAL A 715      11.473   7.980   1.417  1.00  0.00           N
ATOM   1268  CA  VAL A 715      10.900   7.872   0.069  1.00  0.00           C
ATOM   1269  C   VAL A 715      11.856   7.170  -0.931  1.00  0.00           C
ATOM   1270  O   VAL A 715      11.480   6.334  -1.772  1.00  0.00           O
ATOM   1271  CB  VAL A 715      10.591   9.343  -0.304  1.00  0.00           C
ATOM   1272  CG1 VAL A 715      10.578   9.661  -1.805  1.00  0.00           C
ATOM   1273  CG2 VAL A 715       9.297   9.802   0.376  1.00  0.00           C
ATOM   1274  N   TRP A 716      13.156   7.569  -0.728  1.00  0.00           N
ATOM   1275  CA  TRP A 716      14.233   6.946  -1.512  1.00  0.00           C
ATOM   1276  C   TRP A 716      14.253   5.436  -1.237  1.00  0.00           C
ATOM   1277  O   TRP A 716      14.215   4.630  -2.177  1.00  0.00           O
ATOM   1278  CB  TRP A 716      15.581   7.626  -1.153  1.00  0.00           C
ATOM   1279  CG  TRP A 716      16.842   6.867  -1.580  1.00  0.00           C
ATOM   1280  CD1 TRP A 716      17.335   5.676  -1.024  1.00  0.00           C
ATOM   1281  CD2 TRP A 716      17.840   7.266  -2.547  1.00  0.00           C
ATOM   1282  NE1 TRP A 716      18.517   5.343  -1.595  1.00  0.00           N
ATOM   1283  CE2 TRP A 716      18.859   6.284  -2.543  1.00  0.00           C
ATOM   1284  CE3 TRP A 716      17.984   8.371  -3.339  1.00  0.00           C
ATOM   1285  CZ2 TRP A 716      19.977   6.438  -3.314  1.00  0.00           C
ATOM   1286  CZ3 TRP A 716      19.132   8.543  -4.116  1.00  0.00           C
ATOM   1287  CH2 TRP A 716      20.125   7.566  -4.115  1.00  0.00           C
ATOM   1288  N   ALA A 717      14.448   5.225   0.108  1.00  0.00           N
ATOM   1289  CA  ALA A 717      14.795   3.918   0.688  1.00  0.00           C
ATOM   1290  C   ALA A 717      13.672   2.942   0.497  1.00  0.00           C
ATOM   1291  O   ALA A 717      13.811   1.798   0.082  1.00  0.00           O
ATOM   1292  CB  ALA A 717      15.025   4.074   2.195  1.00  0.00           C
ATOM   1293  N   PHE A 718      12.516   3.514   0.810  1.00  0.00           N
ATOM   1294  CA  PHE A 718      11.250   2.983   0.385  1.00  0.00           C
ATOM   1295  C   PHE A 718      11.202   2.672  -1.110  1.00  0.00           C
ATOM   1296  O   PHE A 718      10.489   1.773  -1.522  1.00  0.00           O
ATOM   1297  CB  PHE A 718      10.195   4.051   0.626  1.00  0.00           C
ATOM   1298  CG  PHE A 718       8.879   3.694   0.013  1.00  0.00           C
ATOM   1299  CD1 PHE A 718       8.085   2.694   0.567  1.00  0.00           C
ATOM   1300  CD2 PHE A 718       8.453   4.378  -1.117  1.00  0.00           C
ATOM   1301  CE1 PHE A 718       6.820   2.449   0.067  1.00  0.00           C
ATOM   1302  CE2 PHE A 718       7.197   4.120  -1.627  1.00  0.00           C
ATOM   1303  CZ  PHE A 718       6.370   3.177  -1.029  1.00  0.00           C
ATOM   1304  N   GLY A 719      11.816   3.478  -1.994  1.00  0.00           N
ATOM   1305  CA  GLY A 719      11.810   3.025  -3.394  1.00  0.00           C
ATOM   1306  C   GLY A 719      12.704   1.786  -3.565  1.00  0.00           C
ATOM   1307  O   GLY A 719      12.452   0.854  -4.349  1.00  0.00           O
ATOM   1308  N   VAL A 720      13.778   1.815  -2.727  1.00  0.00           N
ATOM   1309  CA  VAL A 720      14.598   0.623  -2.706  1.00  0.00           C
ATOM   1310  C   VAL A 720      13.767  -0.589  -2.244  1.00  0.00           C
ATOM   1311  O   VAL A 720      13.814  -1.607  -2.920  1.00  0.00           O
ATOM   1312  CB  VAL A 720      15.897   0.791  -1.906  1.00  0.00           C
ATOM   1313  CG1 VAL A 720      16.790  -0.430  -2.136  1.00  0.00           C
ATOM   1314  CG2 VAL A 720      16.662   2.084  -2.235  1.00  0.00           C
ATOM   1315  N   THR A 721      13.004  -0.465  -1.153  1.00  0.00           N
ATOM   1316  CA  THR A 721      12.066  -1.478  -0.758  1.00  0.00           C
ATOM   1317  C   THR A 721      11.113  -1.818  -1.922  1.00  0.00           C
ATOM   1318  O   THR A 721      10.878  -2.996  -2.126  1.00  0.00           O
ATOM   1319  CB  THR A 721      11.495  -1.095   0.615  1.00  0.00           C
ATOM   1320  OG1 THR A 721      12.601  -0.912   1.511  1.00  0.00           O
ATOM   1321  CG2 THR A 721      10.590  -2.203   1.188  1.00  0.00           C
ATOM   1322  N   MET A 722      10.664  -0.809  -2.756  1.00  0.00           N
ATOM   1323  CA  MET A 722      10.060  -1.119  -4.080  1.00  0.00           C
ATOM   1324  C   MET A 722      10.949  -1.979  -5.075  1.00  0.00           C
ATOM   1325  O   MET A 722      10.431  -2.583  -6.021  1.00  0.00           O
ATOM   1326  CB  MET A 722       9.537   0.162  -4.809  1.00  0.00           C
ATOM   1327  CG  MET A 722       8.542   1.065  -4.049  1.00  0.00           C
ATOM   1328  SD  MET A 722       7.634   2.155  -5.187  1.00  0.00           S
ATOM   1329  CE  MET A 722       8.543   3.711  -5.053  1.00  0.00           C
ATOM   1330  N   TRP A 723      12.265  -2.019  -4.842  1.00  0.00           N
ATOM   1331  CA  TRP A 723      13.225  -2.861  -5.571  1.00  0.00           C
ATOM   1332  C   TRP A 723      13.401  -4.256  -4.901  1.00  0.00           C
ATOM   1333  O   TRP A 723      13.315  -5.301  -5.567  1.00  0.00           O
ATOM   1334  CB  TRP A 723      14.543  -2.072  -5.693  1.00  0.00           C
ATOM   1335  CG  TRP A 723      15.297  -2.369  -6.980  1.00  0.00           C
ATOM   1336  CD1 TRP A 723      15.119  -1.703  -8.193  1.00  0.00           C
ATOM   1337  CD2 TRP A 723      16.360  -3.322  -7.196  1.00  0.00           C
ATOM   1338  NE1 TRP A 723      16.001  -2.164  -9.114  1.00  0.00           N
ATOM   1339  CE2 TRP A 723      16.793  -3.162  -8.542  1.00  0.00           C
ATOM   1340  CE3 TRP A 723      16.950  -4.248  -6.380  1.00  0.00           C
ATOM   1341  CZ2 TRP A 723      17.811  -3.950  -9.023  1.00  0.00           C
ATOM   1342  CZ3 TRP A 723      17.980  -5.054  -6.874  1.00  0.00           C
ATOM   1343  CH2 TRP A 723      18.418  -4.895  -8.190  1.00  0.00           C
ATOM   1344  N   GLU A 724      13.569  -4.268  -3.543  1.00  0.00           N
ATOM   1345  CA  GLU A 724      13.372  -5.546  -2.881  1.00  0.00           C
ATOM   1346  C   GLU A 724      11.988  -6.134  -3.192  1.00  0.00           C
ATOM   1347  O   GLU A 724      11.867  -7.351  -3.389  1.00  0.00           O
ATOM   1348  CB  GLU A 724      13.692  -5.378  -1.397  1.00  0.00           C
ATOM   1349  CG  GLU A 724      15.200  -5.102  -1.256  1.00  0.00           C
ATOM   1350  CD  GLU A 724      15.649  -4.827   0.159  1.00  0.00           C
ATOM   1351  OE1 GLU A 724      15.490  -3.698   0.574  1.00  0.00           O
ATOM   1352  OE2 GLU A 724      16.167  -5.717   0.823  1.00  0.00           O
ATOM   1353  N   ILE A 725      10.940  -5.277  -3.273  1.00  0.00           N
ATOM   1354  CA  ILE A 725       9.581  -5.761  -3.532  1.00  0.00           C
ATOM   1355  C   ILE A 725       9.545  -6.292  -4.962  1.00  0.00           C
ATOM   1356  O   ILE A 725       9.632  -7.504  -5.176  1.00  0.00           O
ATOM   1357  CB  ILE A 725       8.443  -4.756  -3.208  1.00  0.00           C
ATOM   1358  CG1 ILE A 725       8.257  -4.554  -1.686  1.00  0.00           C
ATOM   1359  CG2 ILE A 725       7.096  -5.198  -3.818  1.00  0.00           C
ATOM   1360  CD1 ILE A 725       7.436  -3.299  -1.332  1.00  0.00           C
ATOM   1361  N   MET A 726       9.488  -5.341  -5.925  1.00  0.00           N
ATOM   1362  CA  MET A 726       9.346  -5.684  -7.342  1.00  0.00           C
ATOM   1363  C   MET A 726      10.306  -6.772  -7.891  1.00  0.00           C
ATOM   1364  O   MET A 726       9.955  -7.485  -8.841  1.00  0.00           O
ATOM   1365  CB  MET A 726       9.472  -4.423  -8.198  1.00  0.00           C
ATOM   1366  CG  MET A 726       8.224  -3.525  -8.164  1.00  0.00           C
ATOM   1367  SD  MET A 726       6.842  -4.322  -9.015  1.00  0.00           S
ATOM   1368  CE  MET A 726       5.443  -3.689  -8.080  1.00  0.00           C
ATOM   1369  N   THR A 727      11.525  -6.952  -7.318  1.00  0.00           N
ATOM   1370  CA  THR A 727      12.261  -8.128  -7.795  1.00  0.00           C
ATOM   1371  C   THR A 727      11.741  -9.400  -7.111  1.00  0.00           C
ATOM   1372  O   THR A 727      11.424 -10.362  -7.808  1.00  0.00           O
ATOM   1373  CB  THR A 727      13.786  -8.063  -7.651  1.00  0.00           C
ATOM   1374  OG1 THR A 727      14.205  -7.966  -6.307  1.00  0.00           O
ATOM   1375  CG2 THR A 727      14.505  -7.019  -8.516  1.00  0.00           C
ATOM   1376  N   ARG A 728      11.676  -9.343  -5.751  1.00  0.00           N
ATOM   1377  CA  ARG A 728      11.657 -10.451  -4.806  1.00  0.00           C
ATOM   1378  C   ARG A 728      13.074 -10.553  -4.297  1.00  0.00           C
ATOM   1379  O   ARG A 728      13.931 -11.152  -4.957  1.00  0.00           O
ATOM   1380  CB  ARG A 728      11.233 -11.835  -5.338  1.00  0.00           C
ATOM   1381  CG  ARG A 728       9.710 -11.967  -5.378  1.00  0.00           C
ATOM   1382  CD  ARG A 728       9.230 -11.168  -6.572  1.00  0.00           C
ATOM   1383  NE  ARG A 728       7.855 -11.348  -6.892  1.00  0.00           N
ATOM   1384  CZ  ARG A 728       7.518 -11.120  -8.193  1.00  0.00           C
ATOM   1385  NH1 ARG A 728       8.283 -10.359  -9.014  1.00  0.00           N
ATOM   1386  NH2 ARG A 728       6.408 -11.733  -8.603  1.00  0.00           N
ATOM   1387  N   GLY A 729      13.289  -9.938  -3.126  1.00  0.00           N
ATOM   1388  CA  GLY A 729      14.428 -10.152  -2.253  1.00  0.00           C
ATOM   1389  C   GLY A 729      15.834 -10.145  -2.879  1.00  0.00           C
ATOM   1390  O   GLY A 729      16.812 -10.387  -2.183  1.00  0.00           O
ATOM   1391  N   GLN A 730      15.974  -9.823  -4.183  1.00  0.00           N
ATOM   1392  CA  GLN A 730      17.320  -9.555  -4.667  1.00  0.00           C
ATOM   1393  C   GLN A 730      17.841  -8.356  -3.916  1.00  0.00           C
ATOM   1394  O   GLN A 730      17.225  -7.284  -3.935  1.00  0.00           O
ATOM   1395  CB  GLN A 730      17.326  -9.181  -6.139  1.00  0.00           C
ATOM   1396  CG  GLN A 730      16.736 -10.307  -6.968  1.00  0.00           C
ATOM   1397  CD  GLN A 730      17.034 -10.070  -8.438  1.00  0.00           C
ATOM   1398  OE1 GLN A 730      17.997  -9.420  -8.843  1.00  0.00           O
ATOM   1399  NE2 GLN A 730      16.134 -10.683  -9.223  1.00  0.00           N
ATOM   1400  N   THR A 731      18.999  -8.597  -3.254  1.00  0.00           N
ATOM   1401  CA  THR A 731      19.603  -7.466  -2.589  1.00  0.00           C
ATOM   1402  C   THR A 731      19.845  -6.359  -3.624  1.00  0.00           C
ATOM   1403  O   THR A 731      20.407  -6.615  -4.689  1.00  0.00           O
ATOM   1404  CB  THR A 731      20.970  -7.886  -1.999  1.00  0.00           C
ATOM   1405  OG1 THR A 731      20.968  -9.242  -1.580  1.00  0.00           O
ATOM   1406  CG2 THR A 731      21.425  -6.953  -0.860  1.00  0.00           C
ATOM   1407  N   PRO A 732      19.492  -5.097  -3.241  1.00  0.00           N
ATOM   1408  CA  PRO A 732      20.011  -3.953  -3.950  1.00  0.00           C
ATOM   1409  C   PRO A 732      21.522  -4.125  -4.081  1.00  0.00           C
ATOM   1410  O   PRO A 732      22.198  -4.722  -3.234  1.00  0.00           O
ATOM   1411  CB  PRO A 732      19.582  -2.746  -3.116  1.00  0.00           C
ATOM   1412  CG  PRO A 732      18.361  -3.225  -2.333  1.00  0.00           C
ATOM   1413  CD  PRO A 732      18.640  -4.715  -2.105  1.00  0.00           C
ATOM   1414  N   TYR A 733      21.924  -3.680  -5.268  1.00  0.00           N
ATOM   1415  CA  TYR A 733      23.323  -3.469  -5.591  1.00  0.00           C
ATOM   1416  C   TYR A 733      24.194  -4.734  -5.410  1.00  0.00           C
ATOM   1417  O   TYR A 733      25.130  -4.750  -4.606  1.00  0.00           O
ATOM   1418  CB  TYR A 733      23.886  -2.333  -4.731  1.00  0.00           C
ATOM   1419  CG  TYR A 733      23.274  -0.982  -4.924  1.00  0.00           C
ATOM   1420  CD1 TYR A 733      23.879  -0.058  -5.763  1.00  0.00           C
ATOM   1421  CD2 TYR A 733      22.145  -0.612  -4.207  1.00  0.00           C
ATOM   1422  CE1 TYR A 733      23.389   1.227  -5.863  1.00  0.00           C
ATOM   1423  CE2 TYR A 733      21.628   0.665  -4.315  1.00  0.00           C
ATOM   1424  CZ  TYR A 733      22.265   1.584  -5.145  1.00  0.00           C
ATOM   1425  OH  TYR A 733      21.840   2.884  -5.283  1.00  0.00           O
ATOM   1426  N   ALA A 734      23.881  -5.741  -6.265  1.00  0.00           N
ATOM   1427  CA  ALA A 734      24.858  -6.813  -6.465  1.00  0.00           C
ATOM   1428  C   ALA A 734      25.888  -6.329  -7.483  1.00  0.00           C
ATOM   1429  O   ALA A 734      25.562  -5.571  -8.405  1.00  0.00           O
ATOM   1430  CB  ALA A 734      24.198  -8.096  -6.976  1.00  0.00           C
ATOM   1431  N   GLY A 735      27.142  -6.753  -7.239  1.00  0.00           N
ATOM   1432  CA  GLY A 735      28.212  -6.155  -8.029  1.00  0.00           C
ATOM   1433  C   GLY A 735      28.206  -4.615  -7.965  1.00  0.00           C
ATOM   1434  O   GLY A 735      28.493  -3.930  -8.944  1.00  0.00           O
ATOM   1435  N   ILE A 736      27.857  -4.095  -6.758  1.00  0.00           N
ATOM   1436  CA  ILE A 736      28.176  -2.722  -6.309  1.00  0.00           C
ATOM   1437  C   ILE A 736      28.159  -2.832  -4.766  1.00  0.00           C
ATOM   1438  O   ILE A 736      27.098  -3.043  -4.180  1.00  0.00           O
ATOM   1439  CB  ILE A 736      27.189  -1.608  -6.798  1.00  0.00           C
ATOM   1440  CG1 ILE A 736      26.795  -1.666  -8.293  1.00  0.00           C
ATOM   1441  CG2 ILE A 736      27.724  -0.200  -6.443  1.00  0.00           C
ATOM   1442  CD1 ILE A 736      25.531  -0.878  -8.663  1.00  0.00           C
ATOM   1443  N   GLU A 737      29.370  -2.821  -4.152  1.00  0.00           N
ATOM   1444  CA  GLU A 737      29.568  -3.313  -2.773  1.00  0.00           C
ATOM   1445  C   GLU A 737      28.997  -2.293  -1.766  1.00  0.00           C
ATOM   1446  O   GLU A 737      27.791  -2.030  -1.784  1.00  0.00           O
ATOM   1447  CB  GLU A 737      31.051  -3.717  -2.554  1.00  0.00           C
ATOM   1448  CG  GLU A 737      31.345  -4.466  -1.229  1.00  0.00           C
ATOM   1449  CD  GLU A 737      32.800  -4.273  -0.777  1.00  0.00           C
ATOM   1450  OE1 GLU A 737      33.262  -3.128  -0.817  1.00  0.00           O
ATOM   1451  OE2 GLU A 737      33.435  -5.238  -0.357  1.00  0.00           O
ATOM   1452  N   ASN A 738      29.882  -1.761  -0.890  1.00  0.00           N
ATOM   1453  CA  ASN A 738      29.349  -0.772   0.075  1.00  0.00           C
ATOM   1454  C   ASN A 738      30.089   0.560  -0.059  1.00  0.00           C
ATOM   1455  O   ASN A 738      29.511   1.627   0.157  1.00  0.00           O
ATOM   1456  CB  ASN A 738      29.311  -1.329   1.528  1.00  0.00           C
ATOM   1457  CG  ASN A 738      28.023  -0.912   2.272  1.00  0.00           C
ATOM   1458  OD1 ASN A 738      26.927  -1.265   1.860  1.00  0.00           O
ATOM   1459  ND2 ASN A 738      28.160  -0.170   3.368  1.00  0.00           N
ATOM   1460  N   ALA A 739      31.376   0.415  -0.479  1.00  0.00           N
ATOM   1461  CA  ALA A 739      32.327   1.531  -0.441  1.00  0.00           C
ATOM   1462  C   ALA A 739      32.074   2.611  -1.519  1.00  0.00           C
ATOM   1463  O   ALA A 739      32.697   3.667  -1.478  1.00  0.00           O
ATOM   1464  CB  ALA A 739      33.757   0.989  -0.588  1.00  0.00           C
ATOM   1465  N   GLU A 740      31.097   2.291  -2.406  1.00  0.00           N
ATOM   1466  CA  GLU A 740      30.877   3.018  -3.642  1.00  0.00           C
ATOM   1467  C   GLU A 740      29.460   3.549  -3.789  1.00  0.00           C
ATOM   1468  O   GLU A 740      29.209   4.290  -4.737  1.00  0.00           O
ATOM   1469  CB  GLU A 740      31.089   2.068  -4.833  1.00  0.00           C
ATOM   1470  CG  GLU A 740      32.386   1.266  -4.757  1.00  0.00           C
ATOM   1471  CD  GLU A 740      33.588   2.185  -4.541  1.00  0.00           C
ATOM   1472  OE1 GLU A 740      34.416   1.865  -3.686  1.00  0.00           O
ATOM   1473  OE2 GLU A 740      33.633   3.224  -5.215  1.00  0.00           O
ATOM   1474  N   ILE A 741      28.527   3.159  -2.875  1.00  0.00           N
ATOM   1475  CA  ILE A 741      27.138   3.497  -3.197  1.00  0.00           C
ATOM   1476  C   ILE A 741      27.040   5.010  -3.526  1.00  0.00           C
ATOM   1477  O   ILE A 741      26.408   5.411  -4.501  1.00  0.00           O
ATOM   1478  CB  ILE A 741      26.177   3.023  -2.087  1.00  0.00           C
ATOM   1479  CG1 ILE A 741      26.212   1.495  -1.830  1.00  0.00           C
ATOM   1480  CG2 ILE A 741      24.737   3.504  -2.336  1.00  0.00           C
ATOM   1481  CD1 ILE A 741      25.522   0.654  -2.912  1.00  0.00           C
ATOM   1482  N   TYR A 742      27.783   5.821  -2.715  1.00  0.00           N
ATOM   1483  CA  TYR A 742      27.856   7.243  -3.041  1.00  0.00           C
ATOM   1484  C   TYR A 742      28.299   7.507  -4.503  1.00  0.00           C
ATOM   1485  O   TYR A 742      27.572   8.124  -5.284  1.00  0.00           O
ATOM   1486  CB  TYR A 742      28.788   7.980  -2.067  1.00  0.00           C
ATOM   1487  CG  TYR A 742      28.544   9.456  -2.215  1.00  0.00           C
ATOM   1488  CD1 TYR A 742      27.412  10.007  -1.632  1.00  0.00           C
ATOM   1489  CD2 TYR A 742      29.383  10.270  -2.966  1.00  0.00           C
ATOM   1490  CE1 TYR A 742      27.075  11.339  -1.836  1.00  0.00           C
ATOM   1491  CE2 TYR A 742      29.050  11.605  -3.165  1.00  0.00           C
ATOM   1492  CZ  TYR A 742      27.888  12.138  -2.627  1.00  0.00           C
ATOM   1493  OH  TYR A 742      27.552  13.459  -2.905  1.00  0.00           O
ATOM   1494  N   ASN A 743      29.512   6.987  -4.783  1.00  0.00           N
ATOM   1495  CA  ASN A 743      30.249   7.141  -6.035  1.00  0.00           C
ATOM   1496  C   ASN A 743      29.430   6.795  -7.288  1.00  0.00           C
ATOM   1497  O   ASN A 743      29.590   7.434  -8.332  1.00  0.00           O
ATOM   1498  CB  ASN A 743      31.518   6.263  -6.000  1.00  0.00           C
ATOM   1499  CG  ASN A 743      32.478   6.768  -4.920  1.00  0.00           C
ATOM   1500  OD1 ASN A 743      32.578   7.971  -4.741  1.00  0.00           O
ATOM   1501  ND2 ASN A 743      33.195   5.851  -4.260  1.00  0.00           N
ATOM   1502  N   TYR A 744      28.552   5.779  -7.131  1.00  0.00           N
ATOM   1503  CA  TYR A 744      27.717   5.396  -8.265  1.00  0.00           C
ATOM   1504  C   TYR A 744      26.756   6.563  -8.613  1.00  0.00           C
ATOM   1505  O   TYR A 744      26.560   7.043  -9.736  1.00  0.00           O
ATOM   1506  CB  TYR A 744      26.981   4.101  -7.822  1.00  0.00           C
ATOM   1507  CG  TYR A 744      26.500   3.259  -8.967  1.00  0.00           C
ATOM   1508  CD1 TYR A 744      27.392   2.848  -9.952  1.00  0.00           C
ATOM   1509  CD2 TYR A 744      25.162   2.889  -9.061  1.00  0.00           C
ATOM   1510  CE1 TYR A 744      26.964   2.083 -11.025  1.00  0.00           C
ATOM   1511  CE2 TYR A 744      24.726   2.115 -10.128  1.00  0.00           C
ATOM   1512  CZ  TYR A 744      25.630   1.706 -11.097  1.00  0.00           C
ATOM   1513  OH  TYR A 744      25.192   0.940 -12.155  1.00  0.00           O
ATOM   1514  N   LEU A 745      26.112   6.937  -7.490  1.00  0.00           N
ATOM   1515  CA  LEU A 745      24.885   7.712  -7.487  1.00  0.00           C
ATOM   1516  C   LEU A 745      25.135   9.149  -7.951  1.00  0.00           C
ATOM   1517  O   LEU A 745      24.215   9.784  -8.492  1.00  0.00           O
ATOM   1518  CB  LEU A 745      24.214   7.608  -6.101  1.00  0.00           C
ATOM   1519  CG  LEU A 745      23.586   6.220  -5.847  1.00  0.00           C
ATOM   1520  CD1 LEU A 745      23.391   5.967  -4.352  1.00  0.00           C
ATOM   1521  CD2 LEU A 745      22.267   6.034  -6.621  1.00  0.00           C
ATOM   1522  N   ILE A 746      26.423   9.551  -7.781  1.00  0.00           N
ATOM   1523  CA  ILE A 746      26.990  10.813  -8.256  1.00  0.00           C
ATOM   1524  C   ILE A 746      27.825  10.643  -9.532  1.00  0.00           C
ATOM   1525  O   ILE A 746      28.099  11.619 -10.223  1.00  0.00           O
ATOM   1526  CB  ILE A 746      27.838  11.452  -7.148  1.00  0.00           C
ATOM   1527  CG1 ILE A 746      29.076  10.604  -6.756  1.00  0.00           C
ATOM   1528  CG2 ILE A 746      26.942  11.727  -5.931  1.00  0.00           C
ATOM   1529  CD1 ILE A 746      30.367  10.841  -7.559  1.00  0.00           C
ATOM   1530  N   GLY A 747      28.122   9.372  -9.837  1.00  0.00           N
ATOM   1531  CA  GLY A 747      28.561   8.992 -11.182  1.00  0.00           C
ATOM   1532  C   GLY A 747      27.367   8.912 -12.156  1.00  0.00           C
ATOM   1533  O   GLY A 747      27.501   8.739 -13.370  1.00  0.00           O
ATOM   1534  N   GLY A 748      26.175   9.127 -11.541  1.00  0.00           N
ATOM   1535  CA  GLY A 748      24.980   9.452 -12.300  1.00  0.00           C
ATOM   1536  C   GLY A 748      24.048   8.254 -12.373  1.00  0.00           C
ATOM   1537  O   GLY A 748      22.933   8.327 -12.883  1.00  0.00           O
ATOM   1538  N   ASN A 749      24.515   7.129 -11.816  1.00  0.00           N
ATOM   1539  CA  ASN A 749      23.940   5.816 -12.014  1.00  0.00           C
ATOM   1540  C   ASN A 749      22.906   5.559 -10.915  1.00  0.00           C
ATOM   1541  O   ASN A 749      22.940   6.223  -9.879  1.00  0.00           O
ATOM   1542  CB  ASN A 749      25.088   4.833 -11.826  1.00  0.00           C
ATOM   1543  CG  ASN A 749      26.310   5.065 -12.712  1.00  0.00           C
ATOM   1544  OD1 ASN A 749      27.429   5.292 -12.273  1.00  0.00           O
ATOM   1545  ND2 ASN A 749      26.006   4.885 -14.007  1.00  0.00           N
ATOM   1546  N   ARG A 750      21.969   4.631 -11.133  1.00  0.00           N
ATOM   1547  CA  ARG A 750      21.017   4.256 -10.097  1.00  0.00           C
ATOM   1548  C   ARG A 750      20.750   2.768 -10.339  1.00  0.00           C
ATOM   1549  O   ARG A 750      21.274   2.195 -11.298  1.00  0.00           O
ATOM   1550  CB  ARG A 750      19.698   5.099 -10.118  1.00  0.00           C
ATOM   1551  CG  ARG A 750      19.824   6.631 -10.344  1.00  0.00           C
ATOM   1552  CD  ARG A 750      19.016   7.503  -9.345  1.00  0.00           C
ATOM   1553  NE  ARG A 750      19.242   8.966  -9.395  1.00  0.00           N
ATOM   1554  CZ  ARG A 750      20.484   9.514  -9.241  1.00  0.00           C
ATOM   1555  NH1 ARG A 750      21.534   8.725  -9.026  1.00  0.00           N
ATOM   1556  NH2 ARG A 750      20.688  10.837  -9.312  1.00  0.00           N
ATOM   1557  N   LEU A 751      19.897   2.185  -9.457  1.00  0.00           N
ATOM   1558  CA  LEU A 751      19.401   0.837  -9.731  1.00  0.00           C
ATOM   1559  C   LEU A 751      18.658   0.910 -11.075  1.00  0.00           C
ATOM   1560  O   LEU A 751      18.148   1.979 -11.434  1.00  0.00           O
ATOM   1561  CB  LEU A 751      18.435   0.375  -8.620  1.00  0.00           C
ATOM   1562  CG  LEU A 751      19.115   0.110  -7.264  1.00  0.00           C
ATOM   1563  CD1 LEU A 751      18.124   0.223  -6.093  1.00  0.00           C
ATOM   1564  CD2 LEU A 751      19.801  -1.265  -7.265  1.00  0.00           C
ATOM   1565  N   LYS A 752      18.685  -0.250 -11.772  1.00  0.00           N
ATOM   1566  CA  LYS A 752      18.159  -0.335 -13.118  1.00  0.00           C
ATOM   1567  C   LYS A 752      16.787  -0.993 -13.010  1.00  0.00           C
ATOM   1568  O   LYS A 752      16.497  -1.649 -12.017  1.00  0.00           O
ATOM   1569  CB  LYS A 752      19.136  -1.161 -13.981  1.00  0.00           C
ATOM   1570  CG  LYS A 752      20.618  -0.898 -13.641  1.00  0.00           C
ATOM   1571  CD  LYS A 752      21.593  -1.218 -14.784  1.00  0.00           C
ATOM   1572  CE  LYS A 752      21.637  -0.073 -15.809  1.00  0.00           C
ATOM   1573  NZ  LYS A 752      22.163  -0.452 -17.122  1.00  0.00           N
ATOM   1574  N   GLN A 753      15.970  -0.806 -14.044  1.00  0.00           N
ATOM   1575  CA  GLN A 753      14.687  -1.495 -14.123  1.00  0.00           C
ATOM   1576  C   GLN A 753      14.895  -3.011 -13.979  1.00  0.00           C
ATOM   1577  O   GLN A 753      15.674  -3.599 -14.726  1.00  0.00           O
ATOM   1578  CB  GLN A 753      14.081  -1.061 -15.463  1.00  0.00           C
ATOM   1579  CG  GLN A 753      12.570  -1.308 -15.677  1.00  0.00           C
ATOM   1580  CD  GLN A 753      12.084  -0.333 -16.770  1.00  0.00           C
ATOM   1581  OE1 GLN A 753      12.823   0.578 -17.151  1.00  0.00           O
ATOM   1582  NE2 GLN A 753      10.855  -0.557 -17.244  1.00  0.00           N
ATOM   1583  N   PRO A 754      14.192  -3.661 -12.995  1.00  0.00           N
ATOM   1584  CA  PRO A 754      13.948  -5.109 -13.091  1.00  0.00           C
ATOM   1585  C   PRO A 754      13.190  -5.399 -14.418  1.00  0.00           C
ATOM   1586  O   PRO A 754      12.323  -4.621 -14.778  1.00  0.00           O
ATOM   1587  CB  PRO A 754      13.027  -5.409 -11.882  1.00  0.00           C
ATOM   1588  CG  PRO A 754      13.133  -4.199 -10.947  1.00  0.00           C
ATOM   1589  CD  PRO A 754      13.496  -3.031 -11.871  1.00  0.00           C
ATOM   1590  N   PRO A 755      13.488  -6.496 -15.155  1.00  0.00           N
ATOM   1591  CA  PRO A 755      12.679  -6.795 -16.349  1.00  0.00           C
ATOM   1592  C   PRO A 755      11.127  -6.825 -16.183  1.00  0.00           C
ATOM   1593  O   PRO A 755      10.364  -6.296 -16.993  1.00  0.00           O
ATOM   1594  CB  PRO A 755      13.199  -8.181 -16.769  1.00  0.00           C
ATOM   1595  CG  PRO A 755      14.624  -8.280 -16.206  1.00  0.00           C
ATOM   1596  CD  PRO A 755      14.620  -7.394 -14.952  1.00  0.00           C
ATOM   1597  N   GLU A 756      10.722  -7.520 -15.108  1.00  0.00           N
ATOM   1598  CA  GLU A 756       9.352  -8.030 -15.002  1.00  0.00           C
ATOM   1599  C   GLU A 756       8.491  -6.995 -14.237  1.00  0.00           C
ATOM   1600  O   GLU A 756       7.873  -7.258 -13.200  1.00  0.00           O
ATOM   1601  CB  GLU A 756       9.510  -9.460 -14.388  1.00  0.00           C
ATOM   1602  CG  GLU A 756       8.244 -10.294 -14.131  1.00  0.00           C
ATOM   1603  CD  GLU A 756       7.400 -10.490 -15.409  1.00  0.00           C
ATOM   1604  OE1 GLU A 756       7.148 -11.643 -15.799  1.00  0.00           O
ATOM   1605  OE2 GLU A 756       7.020  -9.477 -15.998  1.00  0.00           O
ATOM   1606  N   CYS A 757       8.609  -5.757 -14.741  1.00  0.00           N
ATOM   1607  CA  CYS A 757       8.060  -4.665 -13.972  1.00  0.00           C
ATOM   1608  C   CYS A 757       7.634  -3.531 -14.882  1.00  0.00           C
ATOM   1609  O   CYS A 757       8.474  -2.787 -15.366  1.00  0.00           O
ATOM   1610  CB  CYS A 757       9.152  -4.136 -13.033  1.00  0.00           C
ATOM   1611  SG  CYS A 757       8.768  -4.513 -11.315  1.00  0.00           S
ATOM   1612  N   MET A 758       6.285  -3.426 -14.986  1.00  0.00           N
ATOM   1613  CA  MET A 758       5.485  -2.307 -15.493  1.00  0.00           C
ATOM   1614  C   MET A 758       6.207  -0.990 -15.257  1.00  0.00           C
ATOM   1615  O   MET A 758       6.284  -0.529 -14.117  1.00  0.00           O
ATOM   1616  CB  MET A 758       4.135  -2.293 -14.740  1.00  0.00           C
ATOM   1617  CG  MET A 758       3.283  -1.026 -14.967  1.00  0.00           C
ATOM   1618  SD  MET A 758       1.707  -1.098 -14.096  1.00  0.00           S
ATOM   1619  CE  MET A 758       0.871  -2.304 -15.130  1.00  0.00           C
ATOM   1620  N   GLU A 759       6.732  -0.469 -16.397  1.00  0.00           N
ATOM   1621  CA  GLU A 759       7.503   0.762 -16.456  1.00  0.00           C
ATOM   1622  C   GLU A 759       7.016   1.808 -15.432  1.00  0.00           C
ATOM   1623  O   GLU A 759       7.830   2.293 -14.648  1.00  0.00           O
ATOM   1624  CB  GLU A 759       7.510   1.273 -17.910  1.00  0.00           C
ATOM   1625  CG  GLU A 759       8.229   0.321 -18.906  1.00  0.00           C
ATOM   1626  CD  GLU A 759       7.471   0.178 -20.248  1.00  0.00           C
ATOM   1627  OE1 GLU A 759       7.698   0.970 -21.169  1.00  0.00           O
ATOM   1628  OE2 GLU A 759       6.656  -0.738 -20.387  1.00  0.00           O
ATOM   1629  N   ASP A 760       5.678   2.059 -15.420  1.00  0.00           N
ATOM   1630  CA  ASP A 760       5.040   3.002 -14.498  1.00  0.00           C
ATOM   1631  C   ASP A 760       5.381   2.780 -12.987  1.00  0.00           C
ATOM   1632  O   ASP A 760       4.927   3.551 -12.130  1.00  0.00           O
ATOM   1633  CB  ASP A 760       3.494   2.953 -14.696  1.00  0.00           C
ATOM   1634  CG  ASP A 760       2.982   3.054 -16.160  1.00  0.00           C
ATOM   1635  OD1 ASP A 760       3.545   3.824 -16.946  1.00  0.00           O
ATOM   1636  OD2 ASP A 760       2.017   2.353 -16.520  1.00  0.00           O
ATOM   1637  N   VAL A 761       6.144   1.706 -12.629  1.00  0.00           N
ATOM   1638  CA  VAL A 761       6.464   1.520 -11.205  1.00  0.00           C
ATOM   1639  C   VAL A 761       7.900   1.984 -10.955  1.00  0.00           C
ATOM   1640  O   VAL A 761       8.243   2.581  -9.923  1.00  0.00           O
ATOM   1641  CB  VAL A 761       6.319   0.059 -10.732  1.00  0.00           C
ATOM   1642  CG1 VAL A 761       6.373  -0.008  -9.196  1.00  0.00           C
ATOM   1643  CG2 VAL A 761       5.027  -0.613 -11.232  1.00  0.00           C
ATOM   1644  N   TYR A 762       8.719   1.664 -12.000  1.00  0.00           N
ATOM   1645  CA  TYR A 762      10.181   1.822 -11.989  1.00  0.00           C
ATOM   1646  C   TYR A 762      10.616   3.296 -12.042  1.00  0.00           C
ATOM   1647  O   TYR A 762      11.454   3.796 -11.260  1.00  0.00           O
ATOM   1648  CB  TYR A 762      10.832   1.081 -13.166  1.00  0.00           C
ATOM   1649  CG  TYR A 762      12.302   1.402 -13.227  1.00  0.00           C
ATOM   1650  CD1 TYR A 762      13.178   0.907 -12.267  1.00  0.00           C
ATOM   1651  CD2 TYR A 762      12.783   2.251 -14.215  1.00  0.00           C
ATOM   1652  CE1 TYR A 762      14.512   1.300 -12.284  1.00  0.00           C
ATOM   1653  CE2 TYR A 762      14.110   2.627 -14.242  1.00  0.00           C
ATOM   1654  CZ  TYR A 762      14.975   2.174 -13.264  1.00  0.00           C
ATOM   1655  OH  TYR A 762      16.302   2.590 -13.287  1.00  0.00           O
ATOM   1656  N   ASP A 763       9.942   3.930 -13.048  1.00  0.00           N
ATOM   1657  CA  ASP A 763       9.963   5.380 -13.070  1.00  0.00           C
ATOM   1658  C   ASP A 763       9.640   5.878 -11.669  1.00  0.00           C
ATOM   1659  O   ASP A 763      10.362   6.705 -11.096  1.00  0.00           O
ATOM   1660  CB  ASP A 763       8.941   5.992 -14.044  1.00  0.00           C
ATOM   1661  CG  ASP A 763       9.153   5.592 -15.513  1.00  0.00           C
ATOM   1662  OD1 ASP A 763      10.259   5.229 -15.911  1.00  0.00           O
ATOM   1663  OD2 ASP A 763       8.198   5.644 -16.284  1.00  0.00           O
ATOM   1664  N   LEU A 764       8.547   5.309 -11.104  1.00  0.00           N
ATOM   1665  CA  LEU A 764       7.998   5.801  -9.862  1.00  0.00           C
ATOM   1666  C   LEU A 764       9.001   5.616  -8.719  1.00  0.00           C
ATOM   1667  O   LEU A 764       8.981   6.442  -7.802  1.00  0.00           O
ATOM   1668  CB  LEU A 764       6.607   5.194  -9.538  1.00  0.00           C
ATOM   1669  CG  LEU A 764       5.882   5.911  -8.377  1.00  0.00           C
ATOM   1670  CD1 LEU A 764       5.433   7.327  -8.772  1.00  0.00           C
ATOM   1671  CD2 LEU A 764       4.678   5.121  -7.833  1.00  0.00           C
ATOM   1672  N   MET A 765       9.856   4.557  -8.779  1.00  0.00           N
ATOM   1673  CA  MET A 765      10.880   4.416  -7.750  1.00  0.00           C
ATOM   1674  C   MET A 765      12.123   5.270  -8.088  1.00  0.00           C
ATOM   1675  O   MET A 765      12.905   5.644  -7.215  1.00  0.00           O
ATOM   1676  CB  MET A 765      11.214   2.936  -7.477  1.00  0.00           C
ATOM   1677  CG  MET A 765      11.289   2.029  -8.707  1.00  0.00           C
ATOM   1678  SD  MET A 765      11.752   0.329  -8.287  1.00  0.00           S
ATOM   1679  CE  MET A 765      10.263  -0.568  -8.744  1.00  0.00           C
ATOM   1680  N   TYR A 766      12.304   5.657  -9.354  1.00  0.00           N
ATOM   1681  CA  TYR A 766      13.403   6.552  -9.722  1.00  0.00           C
ATOM   1682  C   TYR A 766      13.374   7.921  -9.005  1.00  0.00           C
ATOM   1683  O   TYR A 766      14.398   8.546  -8.679  1.00  0.00           O
ATOM   1684  CB  TYR A 766      13.334   6.766 -11.241  1.00  0.00           C
ATOM   1685  CG  TYR A 766      14.700   6.993 -11.800  1.00  0.00           C
ATOM   1686  CD1 TYR A 766      15.510   5.900 -12.078  1.00  0.00           C
ATOM   1687  CD2 TYR A 766      15.169   8.277 -12.035  1.00  0.00           C
ATOM   1688  CE1 TYR A 766      16.793   6.080 -12.556  1.00  0.00           C
ATOM   1689  CE2 TYR A 766      16.446   8.462 -12.541  1.00  0.00           C
ATOM   1690  CZ  TYR A 766      17.260   7.363 -12.782  1.00  0.00           C
ATOM   1691  OH  TYR A 766      18.559   7.533 -13.229  1.00  0.00           O
ATOM   1692  N   GLN A 767      12.077   8.339  -8.906  1.00  0.00           N
ATOM   1693  CA  GLN A 767      11.709   9.729  -8.656  1.00  0.00           C
ATOM   1694  C   GLN A 767      12.225  10.112  -7.269  1.00  0.00           C
ATOM   1695  O   GLN A 767      12.693  11.216  -6.974  1.00  0.00           O
ATOM   1696  CB  GLN A 767      10.177   9.917  -8.820  1.00  0.00           C
ATOM   1697  CG  GLN A 767       9.839  10.945  -9.921  1.00  0.00           C
ATOM   1698  CD  GLN A 767       8.327  11.198 -10.063  1.00  0.00           C
ATOM   1699  OE1 GLN A 767       7.752  10.925 -11.100  1.00  0.00           O
ATOM   1700  NE2 GLN A 767       7.720  11.794  -9.025  1.00  0.00           N
ATOM   1701  N   CYS A 768      12.188   9.087  -6.409  1.00  0.00           N
ATOM   1702  CA  CYS A 768      12.729   9.111  -5.068  1.00  0.00           C
ATOM   1703  C   CYS A 768      14.244   8.957  -5.099  1.00  0.00           C
ATOM   1704  O   CYS A 768      15.034   9.515  -4.335  1.00  0.00           O
ATOM   1705  CB  CYS A 768      12.124   7.897  -4.377  1.00  0.00           C
ATOM   1706  SG  CYS A 768      10.404   7.725  -4.881  1.00  0.00           S
ATOM   1707  N   TRP A 769      14.634   8.052  -6.034  1.00  0.00           N
ATOM   1708  CA  TRP A 769      16.049   7.678  -6.032  1.00  0.00           C
ATOM   1709  C   TRP A 769      16.941   8.801  -6.551  1.00  0.00           C
ATOM   1710  O   TRP A 769      18.108   8.529  -6.858  1.00  0.00           O
ATOM   1711  CB  TRP A 769      16.394   6.495  -6.941  1.00  0.00           C
ATOM   1712  CG  TRP A 769      15.813   5.200  -6.470  1.00  0.00           C
ATOM   1713  CD1 TRP A 769      15.428   4.813  -5.184  1.00  0.00           C
ATOM   1714  CD2 TRP A 769      15.503   4.124  -7.348  1.00  0.00           C
ATOM   1715  NE1 TRP A 769      14.891   3.570  -5.253  1.00  0.00           N
ATOM   1716  CE2 TRP A 769      14.917   3.105  -6.570  1.00  0.00           C
ATOM   1717  CE3 TRP A 769      15.678   4.001  -8.696  1.00  0.00           C
ATOM   1718  CZ2 TRP A 769      14.487   1.970  -7.204  1.00  0.00           C
ATOM   1719  CZ3 TRP A 769      15.231   2.860  -9.331  1.00  0.00           C
ATOM   1720  CH2 TRP A 769      14.633   1.846  -8.589  1.00  0.00           C
ATOM   1721  N   SER A 770      16.372  10.025  -6.691  1.00  0.00           N
ATOM   1722  CA  SER A 770      17.001  11.216  -7.219  1.00  0.00           C
ATOM   1723  C   SER A 770      17.882  11.938  -6.175  1.00  0.00           C
ATOM   1724  O   SER A 770      17.995  11.601  -4.993  1.00  0.00           O
ATOM   1725  CB  SER A 770      15.898  12.140  -7.792  1.00  0.00           C
ATOM   1726  OG  SER A 770      15.111  11.444  -8.757  1.00  0.00           O
ATOM   1727  N   ALA A 771      18.555  12.966  -6.777  1.00  0.00           N
ATOM   1728  CA  ALA A 771      19.493  13.789  -5.998  1.00  0.00           C
ATOM   1729  C   ALA A 771      18.771  14.790  -5.088  1.00  0.00           C
ATOM   1730  O   ALA A 771      19.067  14.883  -3.899  1.00  0.00           O
ATOM   1731  CB  ALA A 771      20.455  14.559  -6.924  1.00  0.00           C
ATOM   1732  N   ASP A 772      17.803  15.527  -5.702  1.00  0.00           N
ATOM   1733  CA  ASP A 772      17.188  16.697  -5.035  1.00  0.00           C
ATOM   1734  C   ASP A 772      15.976  16.303  -4.166  1.00  0.00           C
ATOM   1735  O   ASP A 772      14.881  16.148  -4.717  1.00  0.00           O
ATOM   1736  CB  ASP A 772      16.609  17.706  -6.059  1.00  0.00           C
ATOM   1737  CG  ASP A 772      15.801  18.866  -5.389  1.00  0.00           C
ATOM   1738  OD1 ASP A 772      15.921  19.070  -4.172  1.00  0.00           O
ATOM   1739  OD2 ASP A 772      15.038  19.540  -6.072  1.00  0.00           O
ATOM   1740  N   PRO A 773      16.145  16.259  -2.813  1.00  0.00           N
ATOM   1741  CA  PRO A 773      15.031  15.905  -1.930  1.00  0.00           C
ATOM   1742  C   PRO A 773      13.659  16.616  -2.181  1.00  0.00           C
ATOM   1743  O   PRO A 773      12.598  16.057  -1.903  1.00  0.00           O
ATOM   1744  CB  PRO A 773      15.620  16.187  -0.531  1.00  0.00           C
ATOM   1745  CG  PRO A 773      17.131  16.110  -0.702  1.00  0.00           C
ATOM   1746  CD  PRO A 773      17.336  16.701  -2.082  1.00  0.00           C
ATOM   1747  N   LYS A 774      13.661  17.820  -2.815  1.00  0.00           N
ATOM   1748  CA  LYS A 774      12.412  18.610  -3.001  1.00  0.00           C
ATOM   1749  C   LYS A 774      11.799  18.542  -4.437  1.00  0.00           C
ATOM   1750  O   LYS A 774      10.828  19.240  -4.750  1.00  0.00           O
ATOM   1751  CB  LYS A 774      12.693  20.080  -2.702  1.00  0.00           C
ATOM   1752  CG  LYS A 774      13.258  20.334  -1.291  1.00  0.00           C
ATOM   1753  CD  LYS A 774      13.825  21.744  -1.132  1.00  0.00           C
ATOM   1754  CE  LYS A 774      14.791  22.003  -2.296  1.00  0.00           C
ATOM   1755  NZ  LYS A 774      15.705  23.099  -2.099  1.00  0.00           N
ATOM   1756  N   GLN A 775      12.445  17.656  -5.222  1.00  0.00           N
ATOM   1757  CA  GLN A 775      11.846  17.095  -6.414  1.00  0.00           C
ATOM   1758  C   GLN A 775      10.997  15.884  -6.032  1.00  0.00           C
ATOM   1759  O   GLN A 775       9.946  15.658  -6.618  1.00  0.00           O
ATOM   1760  CB  GLN A 775      12.942  16.627  -7.385  1.00  0.00           C
ATOM   1761  CG  GLN A 775      12.367  16.029  -8.695  1.00  0.00           C
ATOM   1762  CD  GLN A 775      12.422  17.053  -9.820  1.00  0.00           C
ATOM   1763  OE1 GLN A 775      13.140  16.888 -10.795  1.00  0.00           O
ATOM   1764  NE2 GLN A 775      11.912  18.260  -9.559  1.00  0.00           N
ATOM   1765  N   ARG A 776      11.563  15.099  -5.092  1.00  0.00           N
ATOM   1766  CA  ARG A 776      11.136  13.745  -4.784  1.00  0.00           C
ATOM   1767  C   ARG A 776       9.695  13.878  -4.211  1.00  0.00           C
ATOM   1768  O   ARG A 776       9.391  14.911  -3.606  1.00  0.00           O
ATOM   1769  CB  ARG A 776      12.223  13.041  -3.907  1.00  0.00           C
ATOM   1770  CG  ARG A 776      13.645  13.463  -4.369  1.00  0.00           C
ATOM   1771  CD  ARG A 776      14.885  12.588  -4.084  1.00  0.00           C
ATOM   1772  NE  ARG A 776      14.992  12.174  -2.686  1.00  0.00           N
ATOM   1773  CZ  ARG A 776      16.148  12.074  -1.958  1.00  0.00           C
ATOM   1774  NH1 ARG A 776      17.339  12.215  -2.500  1.00  0.00           N
ATOM   1775  NH2 ARG A 776      16.133  11.837  -0.663  1.00  0.00           N
ATOM   1776  N   PRO A 777       8.830  12.896  -4.558  1.00  0.00           N
ATOM   1777  CA  PRO A 777       7.413  12.935  -4.210  1.00  0.00           C
ATOM   1778  C   PRO A 777       7.159  12.274  -2.842  1.00  0.00           C
ATOM   1779  O   PRO A 777       7.451  11.097  -2.689  1.00  0.00           O
ATOM   1780  CB  PRO A 777       6.822  12.051  -5.330  1.00  0.00           C
ATOM   1781  CG  PRO A 777       7.893  10.999  -5.641  1.00  0.00           C
ATOM   1782  CD  PRO A 777       9.190  11.767  -5.433  1.00  0.00           C
ATOM   1783  N   SER A 778       6.513  12.990  -1.878  1.00  0.00           N
ATOM   1784  CA  SER A 778       6.229  12.387  -0.549  1.00  0.00           C
ATOM   1785  C   SER A 778       5.456  11.045  -0.657  1.00  0.00           C
ATOM   1786  O   SER A 778       4.882  10.729  -1.693  1.00  0.00           O
ATOM   1787  CB  SER A 778       5.391  13.364   0.330  1.00  0.00           C
ATOM   1788  OG  SER A 778       4.115  13.733  -0.190  1.00  0.00           O
ATOM   1789  N   PHE A 779       5.310  10.347   0.504  1.00  0.00           N
ATOM   1790  CA  PHE A 779       4.535   9.093   0.611  1.00  0.00           C
ATOM   1791  C   PHE A 779       3.147   9.118  -0.043  1.00  0.00           C
ATOM   1792  O   PHE A 779       2.814   8.184  -0.768  1.00  0.00           O
ATOM   1793  CB  PHE A 779       4.390   8.618   2.072  1.00  0.00           C
ATOM   1794  CG  PHE A 779       5.641   7.928   2.527  1.00  0.00           C
ATOM   1795  CD1 PHE A 779       5.896   6.632   2.093  1.00  0.00           C
ATOM   1796  CD2 PHE A 779       6.560   8.564   3.354  1.00  0.00           C
ATOM   1797  CE1 PHE A 779       7.086   6.008   2.440  1.00  0.00           C
ATOM   1798  CE2 PHE A 779       7.738   7.933   3.723  1.00  0.00           C
ATOM   1799  CZ  PHE A 779       8.018   6.659   3.237  1.00  0.00           C
ATOM   1800  N   THR A 780       2.372  10.212   0.209  1.00  0.00           N
ATOM   1801  CA  THR A 780       1.014  10.394  -0.345  1.00  0.00           C
ATOM   1802  C   THR A 780       0.975  10.162  -1.862  1.00  0.00           C
ATOM   1803  O   THR A 780       0.037   9.628  -2.422  1.00  0.00           O
ATOM   1804  CB  THR A 780       0.500  11.844  -0.101  1.00  0.00           C
ATOM   1805  OG1 THR A 780       1.382  12.577   0.726  1.00  0.00           O
ATOM   1806  CG2 THR A 780      -0.923  11.904   0.478  1.00  0.00           C
ATOM   1807  N   CYS A 781       2.068  10.679  -2.451  1.00  0.00           N
ATOM   1808  CA  CYS A 781       2.239  10.703  -3.905  1.00  0.00           C
ATOM   1809  C   CYS A 781       2.555   9.248  -4.253  1.00  0.00           C
ATOM   1810  O   CYS A 781       1.766   8.486  -4.816  1.00  0.00           O
ATOM   1811  CB  CYS A 781       3.377  11.714  -4.161  1.00  0.00           C
ATOM   1812  SG  CYS A 781       3.736  12.587  -5.716  1.00  0.00           S
ATOM   1813  N   LEU A 782       3.691   8.802  -3.690  1.00  0.00           N
ATOM   1814  CA  LEU A 782       4.027   7.392  -3.723  1.00  0.00           C
ATOM   1815  C   LEU A 782       2.990   6.423  -3.106  1.00  0.00           C
ATOM   1816  O   LEU A 782       3.338   5.266  -2.911  1.00  0.00           O
ATOM   1817  CB  LEU A 782       5.337   7.251  -2.949  1.00  0.00           C
ATOM   1818  CG  LEU A 782       6.517   7.839  -3.712  1.00  0.00           C
ATOM   1819  CD1 LEU A 782       7.669   8.143  -2.761  1.00  0.00           C
ATOM   1820  CD2 LEU A 782       6.928   6.914  -4.863  1.00  0.00           C
ATOM   1821  N   ARG A 783       1.763   6.845  -2.827  1.00  0.00           N
ATOM   1822  CA  ARG A 783       0.683   5.962  -2.434  1.00  0.00           C
ATOM   1823  C   ARG A 783      -0.306   6.083  -3.573  1.00  0.00           C
ATOM   1824  O   ARG A 783      -0.446   5.227  -4.429  1.00  0.00           O
ATOM   1825  CB  ARG A 783       0.097   6.449  -1.096  1.00  0.00           C
ATOM   1826  CG  ARG A 783      -1.270   5.843  -0.725  1.00  0.00           C
ATOM   1827  CD  ARG A 783      -2.101   6.773   0.166  1.00  0.00           C
ATOM   1828  NE  ARG A 783      -3.514   6.406   0.075  1.00  0.00           N
ATOM   1829  CZ  ARG A 783      -4.287   5.913   1.064  1.00  0.00           C
ATOM   1830  NH1 ARG A 783      -5.519   5.525   0.735  1.00  0.00           N
ATOM   1831  NH2 ARG A 783      -3.796   5.824   2.292  1.00  0.00           N
ATOM   1832  N   MET A 784      -0.960   7.269  -3.571  1.00  0.00           N
ATOM   1833  CA  MET A 784      -1.994   7.635  -4.527  1.00  0.00           C
ATOM   1834  C   MET A 784      -1.668   7.144  -5.940  1.00  0.00           C
ATOM   1835  O   MET A 784      -2.482   6.520  -6.605  1.00  0.00           O
ATOM   1836  CB  MET A 784      -2.131   9.164  -4.551  1.00  0.00           C
ATOM   1837  CG  MET A 784      -2.800   9.744  -3.296  1.00  0.00           C
ATOM   1838  SD  MET A 784      -2.722  11.549  -3.305  1.00  0.00           S
ATOM   1839  CE  MET A 784      -3.784  11.889  -4.722  1.00  0.00           C
ATOM   1840  N   GLU A 785      -0.461   7.512  -6.362  1.00  0.00           N
ATOM   1841  CA  GLU A 785       0.036   7.163  -7.682  1.00  0.00           C
ATOM   1842  C   GLU A 785      -0.140   5.596  -7.898  1.00  0.00           C
ATOM   1843  O   GLU A 785      -0.973   5.143  -8.699  1.00  0.00           O
ATOM   1844  CB  GLU A 785       1.409   7.906  -7.808  1.00  0.00           C
ATOM   1845  CG  GLU A 785       1.250   9.462  -7.631  1.00  0.00           C
ATOM   1846  CD  GLU A 785       2.591  10.247  -7.588  1.00  0.00           C
ATOM   1847  OE1 GLU A 785       2.787  11.194  -8.352  1.00  0.00           O
ATOM   1848  OE2 GLU A 785       3.473   9.957  -6.786  1.00  0.00           O
ATOM   1849  N   LEU A 786       0.623   4.859  -7.047  1.00  0.00           N
ATOM   1850  CA  LEU A 786       0.369   3.415  -6.792  1.00  0.00           C
ATOM   1851  C   LEU A 786      -1.091   2.963  -6.522  1.00  0.00           C
ATOM   1852  O   LEU A 786      -1.386   1.780  -6.704  1.00  0.00           O
ATOM   1853  CB  LEU A 786       1.087   2.869  -5.537  1.00  0.00           C
ATOM   1854  CG  LEU A 786       2.601   2.959  -5.543  1.00  0.00           C
ATOM   1855  CD1 LEU A 786       3.072   2.646  -4.124  1.00  0.00           C
ATOM   1856  CD2 LEU A 786       3.216   1.970  -6.546  1.00  0.00           C
ATOM   1857  N   GLU A 787      -1.994   3.811  -5.991  1.00  0.00           N
ATOM   1858  CA  GLU A 787      -3.367   3.372  -5.688  1.00  0.00           C
ATOM   1859  C   GLU A 787      -4.203   3.519  -6.956  1.00  0.00           C
ATOM   1860  O   GLU A 787      -5.297   2.952  -7.084  1.00  0.00           O
ATOM   1861  CB  GLU A 787      -4.022   4.115  -4.491  1.00  0.00           C
ATOM   1862  CG  GLU A 787      -3.867   3.347  -3.163  1.00  0.00           C
ATOM   1863  CD  GLU A 787      -4.527   3.996  -1.918  1.00  0.00           C
ATOM   1864  OE1 GLU A 787      -5.154   5.061  -1.992  1.00  0.00           O
ATOM   1865  OE2 GLU A 787      -4.412   3.437  -0.825  1.00  0.00           O
ATOM   1866  N   ASN A 788      -3.633   4.263  -7.930  1.00  0.00           N
ATOM   1867  CA  ASN A 788      -4.196   4.178  -9.275  1.00  0.00           C
ATOM   1868  C   ASN A 788      -3.647   2.888  -9.931  1.00  0.00           C
ATOM   1869  O   ASN A 788      -4.427   1.975 -10.221  1.00  0.00           O
ATOM   1870  CB  ASN A 788      -4.029   5.463 -10.115  1.00  0.00           C
ATOM   1871  CG  ASN A 788      -4.454   6.739  -9.367  1.00  0.00           C
ATOM   1872  OD1 ASN A 788      -5.625   7.066  -9.146  1.00  0.00           O
ATOM   1873  ND2 ASN A 788      -3.398   7.413  -8.917  1.00  0.00           N
ATOM   1874  N   ILE A 789      -2.295   2.789 -10.075  1.00  0.00           N
ATOM   1875  CA  ILE A 789      -1.627   1.676 -10.793  1.00  0.00           C
ATOM   1876  C   ILE A 789      -2.119   0.257 -10.394  1.00  0.00           C
ATOM   1877  O   ILE A 789      -2.389  -0.597 -11.253  1.00  0.00           O
ATOM   1878  CB  ILE A 789      -0.079   1.696 -10.652  1.00  0.00           C
ATOM   1879  CG1 ILE A 789       0.534   3.092 -10.844  1.00  0.00           C
ATOM   1880  CG2 ILE A 789       0.583   0.694 -11.619  1.00  0.00           C
ATOM   1881  CD1 ILE A 789       2.071   3.100 -10.908  1.00  0.00           C
ATOM   1882  N   LEU A 790      -2.187   0.043  -9.051  1.00  0.00           N
ATOM   1883  CA  LEU A 790      -2.784  -1.181  -8.504  1.00  0.00           C
ATOM   1884  C   LEU A 790      -4.154  -1.479  -9.179  1.00  0.00           C
ATOM   1885  O   LEU A 790      -4.444  -2.546  -9.706  1.00  0.00           O
ATOM   1886  CB  LEU A 790      -2.880  -0.950  -6.974  1.00  0.00           C
ATOM   1887  CG  LEU A 790      -3.645  -1.998  -6.146  1.00  0.00           C
ATOM   1888  CD1 LEU A 790      -3.264  -3.438  -6.523  1.00  0.00           C
ATOM   1889  CD2 LEU A 790      -3.427  -1.747  -4.648  1.00  0.00           C
ATOM   1890  N   GLY A 791      -4.982  -0.431  -9.055  1.00  0.00           N
ATOM   1891  CA  GLY A 791      -6.358  -0.522  -9.476  1.00  0.00           C
ATOM   1892  C   GLY A 791      -6.463  -0.785 -10.964  1.00  0.00           C
ATOM   1893  O   GLY A 791      -7.495  -1.266 -11.410  1.00  0.00           O
ATOM   1894  N   GLN A 792      -5.401  -0.425 -11.710  1.00  0.00           N
ATOM   1895  CA  GLN A 792      -5.254  -0.703 -13.132  1.00  0.00           C
ATOM   1896  C   GLN A 792      -4.352  -1.930 -13.334  1.00  0.00           C
ATOM   1897  O   GLN A 792      -4.630  -3.049 -12.889  1.00  0.00           O
ATOM   1898  CB  GLN A 792      -4.601   0.530 -13.775  1.00  0.00           C
ATOM   1899  CG  GLN A 792      -5.500   1.769 -13.688  1.00  0.00           C
ATOM   1900  CD  GLN A 792      -4.659   3.026 -13.889  1.00  0.00           C
ATOM   1901  OE1 GLN A 792      -3.877   3.143 -14.824  1.00  0.00           O
ATOM   1902  NE2 GLN A 792      -4.857   3.928 -12.924  1.00  0.00           N
TER
ATOM   1903  C1  UNK     1       9.431 -11.521  14.390  1.00  0.00           C
ATOM   1904  C10 UNK     1      14.074 -11.765  13.825  1.00  0.00           C
ATOM   1905  C11 UNK     1      14.455 -11.593  12.500  1.00  0.00           C
ATOM   1906  C12 UNK     1      13.492 -11.641  11.492  1.00  0.00           C
ATOM   1907  C13 UNK     1      12.155 -11.865  11.831  1.00  0.00           C
ATOM   1908  C14 UNK     1      11.050 -14.745  11.411  1.00  0.00           C
ATOM   1909  C15 UNK     1       8.891 -15.348  11.341  1.00  0.00           C
ATOM   1910  C16 UNK     1       9.018 -17.209   9.718  1.00  0.00           C
ATOM   1911  C17 UNK     1      10.722  -8.414  15.594  1.00  0.00           C
ATOM   1912  C18 UNK     1      11.201  -7.919  16.782  1.00  0.00           C
ATOM   1913  C19 UNK     1      11.081  -6.563  17.041  1.00  0.00           C
ATOM   1914  C2  UNK     1       8.189 -12.118  14.327  1.00  0.00           C
ATOM   1915  C20 UNK     1      10.490  -5.739  16.107  1.00  0.00           C
ATOM   1916  C21 UNK     1      10.022  -6.239  14.912  1.00  0.00           C
ATOM   1917  C22 UNK     1      10.140  -7.583  14.653  1.00  0.00           C
ATOM   1918  C23 UNK     1      10.482  -3.625  17.595  1.00  0.00           C
ATOM   1919  C24 UNK     1      10.249  -2.143  17.445  1.00  0.00           C
ATOM   1920  C25 UNK     1       9.514  -1.638  16.366  1.00  0.00           C
ATOM   1921  C26 UNK     1      10.680  -1.054  18.217  1.00  0.00           C
ATOM   1922  C27 UNK     1       8.830   0.552  15.501  1.00  0.00           C
ATOM   1923  C28 UNK     1       9.456   1.777  15.257  1.00  0.00           C
ATOM   1924  C29 UNK     1       8.993   2.661  14.297  1.00  0.00           C
ATOM   1925  C3  UNK     1       7.344 -10.572  15.844  1.00  0.00           C
ATOM   1926  C30 UNK     1       7.881   2.316  13.553  1.00  0.00           C
ATOM   1927  C31 UNK     1       7.247   1.088  13.768  1.00  0.00           C
ATOM   1928  C32 UNK     1       7.723   0.195  14.732  1.00  0.00           C
ATOM   1929  C33 UNK     1      10.426   1.346  18.093  1.00  0.00           C
ATOM   1930  C4  UNK     1       9.578 -10.401  15.246  1.00  0.00           C
ATOM   1931  C5  UNK     1      10.283 -12.300  13.477  1.00  0.00           C
ATOM   1932  C6  UNK     1       9.422 -13.305  12.957  1.00  0.00           C
ATOM   1933  C7  UNK     1       9.783 -14.412  11.939  1.00  0.00           C
ATOM   1934  C8  UNK     1      11.767 -12.050  13.156  1.00  0.00           C
ATOM   1935  C9  UNK     1      12.736 -11.993  14.159  1.00  0.00           C
ATOM   1936  F34 UNK     1       7.435   3.208  12.608  1.00  0.00           F
ATOM   1937  N35 UNK     1       7.160 -11.627  15.068  1.00  0.00           N
ATOM   1938  N36 UNK     1       8.530  -9.969  15.951  1.00  0.00           N
ATOM   1939  N37 UNK     1      13.878 -11.458  10.084  1.00  0.00           N
ATOM   1940  N38 UNK     1      10.870 -15.765  10.583  1.00  0.00           N
ATOM   1941  N39 UNK     1       9.580 -16.129  10.535  1.00  0.00           N
ATOM   1942  N40 UNK     1      10.334  -4.311  16.327  1.00  0.00           N
ATOM   1943  N41 UNK     1       9.475  -0.321  16.505  1.00  0.00           N
ATOM   1944  N42 UNK     1      10.195   0.017  17.595  1.00  0.00           N
ATOM   1945  O43 UNK     1       8.236 -13.156  13.478  1.00  0.00           O
ATOM   1946  O44 UNK     1      10.837  -9.778  15.331  1.00  0.00           O
ATOM   1947  O45 UNK     1      10.776  -4.107  18.634  1.00  0.00           O
ATOM   1948  O46 UNK     1       9.019  -2.340  15.529  1.00  0.00           O
END
