# Supplementary material for: Structure-Based Design of Potent and Selective MerTK Inhibitors by Modulating the Conformation of αC Helix
Source: J Med Chem. 2025 May 20;68(11):10877–96. doi: 10.1021/acs.jmedchem.4c03092 (PMC12169616; doi:10.1021/acs.jmedchem.4c03092)
Supplement: Supplementary file 3 [file jm4c03092_si_003.pdb]

HEADER    CSD ENTRY 3qupP-del666-del663664665-DF-c
CRYST1    1.000    1.000    1.000  90.00  90.00  90.00 P 1
SCALE1      1.000000  0.000000  0.000000        0.00000
SCALE2      0.000000  1.000000  0.000000        0.00000
SCALE3      0.000000  0.000000  1.000000        0.00000
ATOM      1  N   GLU A 509       3.994   5.833  32.598  1.00  0.00           N
ATOM      2  CA  GLU A 509       2.990   5.825  31.550  1.00  0.00           C
ATOM      3  C   GLU A 509       2.992   4.369  31.140  1.00  0.00           C
ATOM      4  O   GLU A 509       3.893   3.616  31.534  1.00  0.00           O
ATOM      5  CB  GLU A 509       3.379   6.617  30.282  1.00  0.00           C
ATOM      6  CG  GLU A 509       4.119   7.947  30.438  1.00  0.00           C
ATOM      7  CD  GLU A 509       5.412   7.707  31.190  1.00  0.00           C
ATOM      8  OE1 GLU A 509       5.472   8.100  32.352  1.00  0.00           O
ATOM      9  OE2 GLU A 509       6.255   6.942  30.733  1.00  0.00           O
ATOM     10  N   ASP A 510       2.027   3.969  30.322  1.00  0.00           N
ATOM     11  CA  ASP A 510       1.954   2.616  29.804  1.00  0.00           C
ATOM     12  C   ASP A 510       2.986   2.558  28.675  1.00  0.00           C
ATOM     13  O   ASP A 510       2.699   2.647  27.480  1.00  0.00           O
ATOM     14  CB  ASP A 510       0.500   2.401  29.337  1.00  0.00           C
ATOM     15  CG  ASP A 510       0.268   1.192  28.440  1.00  0.00           C
ATOM     16  OD1 ASP A 510       0.845   0.141  28.672  1.00  0.00           O
ATOM     17  OD2 ASP A 510      -0.435   1.306  27.439  1.00  0.00           O
ATOM     18  N   VAL A 511       4.247   2.489  29.087  1.00  0.00           N
ATOM     19  CA  VAL A 511       5.387   2.503  28.189  1.00  0.00           C
ATOM     20  C   VAL A 511       6.345   1.539  28.855  1.00  0.00           C
ATOM     21  O   VAL A 511       6.655   0.495  28.291  1.00  0.00           O
ATOM     22  CB  VAL A 511       6.053   3.905  28.015  1.00  0.00           C
ATOM     23  CG1 VAL A 511       7.310   3.786  27.166  1.00  0.00           C
ATOM     24  CG2 VAL A 511       5.144   4.912  27.324  1.00  0.00           C
ATOM     25  N   LEU A 512       6.796   1.873  30.063  1.00  0.00           N
ATOM     26  CA  LEU A 512       7.691   1.012  30.812  1.00  0.00           C
ATOM     27  C   LEU A 512       6.900  -0.152  31.379  1.00  0.00           C
ATOM     28  O   LEU A 512       6.211  -0.063  32.399  1.00  0.00           O
ATOM     29  CB  LEU A 512       8.382   1.784  31.926  1.00  0.00           C
ATOM     30  CG  LEU A 512       9.376   2.869  31.549  1.00  0.00           C
ATOM     31  CD1 LEU A 512       9.823   3.583  32.808  1.00  0.00           C
ATOM     32  CD2 LEU A 512      10.582   2.280  30.828  1.00  0.00           C
ATOM     33  N   ILE A 513       7.001  -1.249  30.642  1.00  0.00           N
ATOM     34  CA  ILE A 513       6.355  -2.503  30.984  1.00  0.00           C
ATOM     35  C   ILE A 513       7.269  -3.210  31.978  1.00  0.00           C
ATOM     36  O   ILE A 513       8.480  -3.249  31.747  1.00  0.00           O
ATOM     37  CB  ILE A 513       6.154  -3.323  29.677  1.00  0.00           C
ATOM     38  CG1 ILE A 513       5.260  -2.575  28.691  1.00  0.00           C
ATOM     39  CG2 ILE A 513       5.596  -4.721  29.925  1.00  0.00           C
ATOM     40  CD1 ILE A 513       3.826  -2.239  29.157  1.00  0.00           C
ATOM     41  N   PRO A 514       6.780  -3.765  33.094  1.00  0.00           N
ATOM     42  CA  PRO A 514       7.610  -4.490  34.051  1.00  0.00           C
ATOM     43  C   PRO A 514       8.133  -5.788  33.438  1.00  0.00           C
ATOM     44  O   PRO A 514       7.406  -6.563  32.807  1.00  0.00           O
ATOM     45  CB  PRO A 514       6.612  -4.732  35.176  1.00  0.00           C
ATOM     46  CG  PRO A 514       5.284  -4.897  34.480  1.00  0.00           C
ATOM     47  CD  PRO A 514       5.374  -3.747  33.492  1.00  0.00           C
ATOM     48  N   PHE A 518       6.902 -11.231  31.803  1.00  0.00           N
ATOM     49  CA  PHE A 518       6.797 -11.913  30.531  1.00  0.00           C
ATOM     50  C   PHE A 518       7.899 -12.951  30.406  1.00  0.00           C
ATOM     51  O   PHE A 518       9.090 -12.686  30.585  1.00  0.00           O
ATOM     52  CB  PHE A 518       6.724 -10.948  29.345  1.00  0.00           C
ATOM     53  CG  PHE A 518       7.763  -9.835  29.277  1.00  0.00           C
ATOM     54  CD1 PHE A 518       7.500  -8.614  29.907  1.00  0.00           C
ATOM     55  CD2 PHE A 518       8.951 -10.010  28.564  1.00  0.00           C
ATOM     56  CE1 PHE A 518       8.433  -7.579  29.835  1.00  0.00           C
ATOM     57  CE2 PHE A 518       9.880  -8.970  28.500  1.00  0.00           C
ATOM     58  CZ  PHE A 518       9.625  -7.758  29.138  1.00  0.00           C
ATOM     59  N   THR A 519       7.448 -14.167  30.143  1.00  0.00           N
ATOM     60  CA  THR A 519       8.340 -15.303  30.060  1.00  0.00           C
ATOM     61  C   THR A 519       9.061 -15.304  28.717  1.00  0.00           C
ATOM     62  O   THR A 519       8.518 -15.680  27.675  1.00  0.00           O
ATOM     63  CB  THR A 519       7.553 -16.605  30.360  1.00  0.00           C
ATOM     64  OG1 THR A 519       6.433 -16.667  29.483  1.00  0.00           O
ATOM     65  CG2 THR A 519       7.054 -16.646  31.795  1.00  0.00           C
ATOM     66  N   LEU A 520      10.307 -14.831  28.741  1.00  0.00           N
ATOM     67  CA  LEU A 520      11.147 -14.762  27.555  1.00  0.00           C
ATOM     68  C   LEU A 520      11.472 -16.153  27.021  1.00  0.00           C
ATOM     69  O   LEU A 520      12.463 -16.789  27.404  1.00  0.00           O
ATOM     70  CB  LEU A 520      12.433 -14.006  27.886  1.00  0.00           C
ATOM     71  CG  LEU A 520      12.353 -12.536  28.266  1.00  0.00           C
ATOM     72  CD1 LEU A 520      13.723 -12.022  28.678  1.00  0.00           C
ATOM     73  CD2 LEU A 520      11.827 -11.729  27.094  1.00  0.00           C
ATOM     74  N   GLY A 521      10.616 -16.620  26.119  1.00  0.00           N
ATOM     75  CA  GLY A 521      10.715 -17.937  25.519  1.00  0.00           C
ATOM     76  C   GLY A 521      11.827 -18.047  24.487  1.00  0.00           C
ATOM     77  O   GLY A 521      12.905 -17.455  24.619  1.00  0.00           O
ATOM     78  N   ARG A 522      11.581 -18.859  23.463  1.00  0.00           N
ATOM     79  CA  ARG A 522      12.580 -19.166  22.448  1.00  0.00           C
ATOM     80  C   ARG A 522      12.957 -18.012  21.527  1.00  0.00           C
ATOM     81  O   ARG A 522      12.181 -17.097  21.246  1.00  0.00           O
ATOM     82  CB  ARG A 522      12.169 -20.388  21.624  1.00  0.00           C
ATOM     83  CG  ARG A 522      10.768 -20.305  21.035  1.00  0.00           C
ATOM     84  CD  ARG A 522      10.636 -21.021  19.708  1.00  0.00           C
ATOM     85  NE  ARG A 522      11.357 -20.297  18.673  1.00  0.00           N
ATOM     86  CZ  ARG A 522      10.792 -19.348  17.918  1.00  0.00           C
ATOM     87  NH1 ARG A 522      11.561 -18.764  16.994  1.00  0.00           N
ATOM     88  NH2 ARG A 522       9.510 -18.981  18.083  1.00  0.00           N
ATOM     89  N   MET A 523      14.199 -18.068  21.051  1.00  0.00           N
ATOM     90  CA  MET A 523      14.737 -17.038  20.179  1.00  0.00           C
ATOM     91  C   MET A 523      14.084 -17.072  18.811  1.00  0.00           C
ATOM     92  O   MET A 523      13.775 -18.139  18.264  1.00  0.00           O
ATOM     93  CB  MET A 523      16.243 -17.190  19.990  1.00  0.00           C
ATOM     94  CG  MET A 523      17.065 -17.138  21.270  1.00  0.00           C
ATOM     95  SD  MET A 523      16.819 -15.628  22.238  1.00  0.00           S
ATOM     96  CE  MET A 523      17.981 -14.558  21.439  1.00  0.00           C
ATOM     97  N   LEU A 524      13.887 -15.879  18.267  1.00  0.00           N
ATOM     98  CA  LEU A 524      13.390 -15.733  16.915  1.00  0.00           C
ATOM     99  C   LEU A 524      14.568 -15.495  15.986  1.00  0.00           C
ATOM    100  O   LEU A 524      14.805 -16.302  15.089  1.00  0.00           O
ATOM    101  CB  LEU A 524      12.375 -14.590  16.803  1.00  0.00           C
ATOM    102  CG  LEU A 524      11.065 -14.665  17.585  1.00  0.00           C
ATOM    103  CD1 LEU A 524      10.224 -13.429  17.350  1.00  0.00           C
ATOM    104  CD2 LEU A 524      10.243 -15.857  17.160  1.00  0.00           C
ATOM    105  N   GLY A 525      15.323 -14.416  16.186  1.00  0.00           N
ATOM    106  CA  GLY A 525      16.422 -14.069  15.301  1.00  0.00           C
ATOM    107  C   GLY A 525      17.429 -13.184  16.013  1.00  0.00           C
ATOM    108  O   GLY A 525      17.271 -12.891  17.203  1.00  0.00           O
ATOM    109  N   LYS A 526      18.477 -12.749  15.320  1.00  0.00           N
ATOM    110  CA  LYS A 526      19.512 -11.902  15.890  1.00  0.00           C
ATOM    111  C   LYS A 526      20.226 -11.232  14.733  1.00  0.00           C
ATOM    112  O   LYS A 526      20.188 -11.745  13.611  1.00  0.00           O
ATOM    113  CB  LYS A 526      20.525 -12.686  16.749  1.00  0.00           C
ATOM    114  CG  LYS A 526      21.309 -13.797  16.059  1.00  0.00           C
ATOM    115  CD  LYS A 526      22.327 -14.408  17.006  1.00  0.00           C
ATOM    116  CE  LYS A 526      23.066 -15.493  16.246  1.00  0.00           C
ATOM    117  NZ  LYS A 526      24.136 -16.061  17.041  1.00  0.00           N
ATOM    118  N   GLY A 527      20.889 -10.121  15.000  1.00  0.00           N
ATOM    119  CA  GLY A 527      21.628  -9.406  13.972  1.00  0.00           C
ATOM    120  C   GLY A 527      22.360  -8.238  14.603  1.00  0.00           C
ATOM    121  O   GLY A 527      22.537  -8.235  15.823  1.00  0.00           O
ATOM    122  N   GLU A 528      22.778  -7.238  13.839  1.00  0.00           N
ATOM    123  CA  GLU A 528      23.429  -6.054  14.375  1.00  0.00           C
ATOM    124  C   GLU A 528      22.535  -5.303  15.363  1.00  0.00           C
ATOM    125  O   GLU A 528      23.019  -4.858  16.405  1.00  0.00           O
ATOM    126  CB  GLU A 528      23.953  -5.184  13.220  1.00  0.00           C
ATOM    127  CG  GLU A 528      22.925  -4.495  12.317  1.00  0.00           C
ATOM    128  CD  GLU A 528      21.837  -5.409  11.774  1.00  0.00           C
ATOM    129  OE1 GLU A 528      20.701  -5.316  12.235  1.00  0.00           O
ATOM    130  OE2 GLU A 528      22.140  -6.276  10.959  1.00  0.00           O
ATOM    131  N   PHE A 529      21.217  -5.235  15.139  1.00  0.00           N
ATOM    132  CA  PHE A 529      20.308  -4.653  16.131  1.00  0.00           C
ATOM    133  C   PHE A 529      20.346  -5.332  17.512  1.00  0.00           C
ATOM    134  O   PHE A 529      19.800  -4.790  18.481  1.00  0.00           O
ATOM    135  CB  PHE A 529      18.849  -4.598  15.613  1.00  0.00           C
ATOM    136  CG  PHE A 529      18.166  -5.946  15.387  1.00  0.00           C
ATOM    137  CD1 PHE A 529      18.118  -6.491  14.120  1.00  0.00           C
ATOM    138  CD2 PHE A 529      17.604  -6.633  16.448  1.00  0.00           C
ATOM    139  CE1 PHE A 529      17.529  -7.723  13.925  1.00  0.00           C
ATOM    140  CE2 PHE A 529      17.023  -7.862  16.246  1.00  0.00           C
ATOM    141  CZ  PHE A 529      16.990  -8.414  14.988  1.00  0.00           C
ATOM    142  N   GLY A 530      20.922  -6.533  17.651  1.00  0.00           N
ATOM    143  CA  GLY A 530      20.856  -7.285  18.888  1.00  0.00           C
ATOM    144  C   GLY A 530      20.101  -8.578  18.611  1.00  0.00           C
ATOM    145  O   GLY A 530      20.587  -9.415  17.844  1.00  0.00           O
ATOM    146  N   SER A 531      18.912  -8.823  19.168  1.00  0.00           N
ATOM    147  CA  SER A 531      18.191 -10.067  18.927  1.00  0.00           C
ATOM    148  C   SER A 531      16.693  -9.896  19.142  1.00  0.00           C
ATOM    149  O   SER A 531      16.267  -8.887  19.703  1.00  0.00           O
ATOM    150  CB  SER A 531      18.776 -11.154  19.837  1.00  0.00           C
ATOM    151  OG  SER A 531      18.877 -10.750  21.197  1.00  0.00           O
ATOM    152  N   VAL A 532      15.857 -10.843  18.717  1.00  0.00           N
ATOM    153  CA  VAL A 532      14.426 -10.811  18.982  1.00  0.00           C
ATOM    154  C   VAL A 532      14.109 -12.222  19.451  1.00  0.00           C
ATOM    155  O   VAL A 532      14.616 -13.198  18.880  1.00  0.00           O
ATOM    156  CB  VAL A 532      13.540 -10.472  17.745  1.00  0.00           C
ATOM    157  CG1 VAL A 532      12.068 -10.448  18.136  1.00  0.00           C
ATOM    158  CG2 VAL A 532      13.833  -9.109  17.147  1.00  0.00           C
ATOM    159  N   ARG A 533      13.268 -12.363  20.465  1.00  0.00           N
ATOM    160  CA  ARG A 533      12.829 -13.656  20.950  1.00  0.00           C
ATOM    161  C   ARG A 533      11.344 -13.554  21.241  1.00  0.00           C
ATOM    162  O   ARG A 533      10.834 -12.446  21.414  1.00  0.00           O
ATOM    163  CB  ARG A 533      13.615 -14.064  22.193  1.00  0.00           C
ATOM    164  CG  ARG A 533      13.527 -13.138  23.395  1.00  0.00           C
ATOM    165  CD  ARG A 533      14.540 -13.564  24.445  1.00  0.00           C
ATOM    166  NE  ARG A 533      14.262 -14.878  25.009  1.00  0.00           N
ATOM    167  CZ  ARG A 533      15.194 -15.594  25.650  1.00  0.00           C
ATOM    168  NH1 ARG A 533      16.456 -15.153  25.746  1.00  0.00           N
ATOM    169  NH2 ARG A 533      14.847 -16.761  26.194  1.00  0.00           N
ATOM    170  N   GLU A 534      10.622 -14.666  21.294  1.00  0.00           N
ATOM    171  CA  GLU A 534       9.227 -14.607  21.679  1.00  0.00           C
ATOM    172  C   GLU A 534       9.147 -14.668  23.195  1.00  0.00           C
ATOM    173  O   GLU A 534      10.057 -15.158  23.877  1.00  0.00           O
ATOM    174  CB  GLU A 534       8.397 -15.714  21.034  1.00  0.00           C
ATOM    175  CG  GLU A 534       8.912 -17.129  21.228  1.00  0.00           C
ATOM    176  CD  GLU A 534       7.845 -18.186  21.053  1.00  0.00           C
ATOM    177  OE1 GLU A 534       7.465 -18.525  19.934  1.00  0.00           O
ATOM    178  OE2 GLU A 534       7.351 -18.690  22.052  1.00  0.00           O
ATOM    179  N   ALA A 535       8.056 -14.146  23.734  1.00  0.00           N
ATOM    180  CA  ALA A 535       7.820 -14.139  25.158  1.00  0.00           C
ATOM    181  C   ALA A 535       6.340 -14.367  25.382  1.00  0.00           C
ATOM    182  O   ALA A 535       5.510 -13.884  24.604  1.00  0.00           O
ATOM    183  CB  ALA A 535       8.165 -12.782  25.748  1.00  0.00           C
ATOM    184  N   GLN A 536       5.974 -15.100  26.430  1.00  0.00           N
ATOM    185  CA  GLN A 536       4.577 -15.260  26.773  1.00  0.00           C
ATOM    186  C   GLN A 536       4.301 -14.259  27.871  1.00  0.00           C
ATOM    187  O   GLN A 536       4.760 -14.404  29.012  1.00  0.00           O
ATOM    188  CB  GLN A 536       4.229 -16.658  27.265  1.00  0.00           C
ATOM    189  CG  GLN A 536       4.393 -17.753  26.236  1.00  0.00           C
ATOM    190  CD  GLN A 536       3.526 -17.637  24.993  1.00  0.00           C
ATOM    191  OE1 GLN A 536       3.926 -18.137  23.942  1.00  0.00           O
ATOM    192  NE2 GLN A 536       2.340 -17.045  24.926  1.00  0.00           N
ATOM    193  N   LEU A 537       3.574 -13.216  27.498  1.00  0.00           N
ATOM    194  CA  LEU A 537       3.201 -12.180  28.440  1.00  0.00           C
ATOM    195  C   LEU A 537       1.842 -12.534  29.027  1.00  0.00           C
ATOM    196  O   LEU A 537       1.083 -13.314  28.442  1.00  0.00           O
ATOM    197  CB  LEU A 537       3.229 -10.825  27.720  1.00  0.00           C
ATOM    198  CG  LEU A 537       3.180  -9.472  28.442  1.00  0.00           C
ATOM    199  CD1 LEU A 537       3.494  -8.339  27.477  1.00  0.00           C
ATOM    200  CD2 LEU A 537       1.891  -9.156  29.186  1.00  0.00           C
ATOM    201  N   VAL A 545      -0.562 -14.026  26.097  1.00  0.00           N
ATOM    202  CA  VAL A 545      -0.238 -13.328  24.869  1.00  0.00           C
ATOM    203  C   VAL A 545       1.153 -13.775  24.449  1.00  0.00           C
ATOM    204  O   VAL A 545       1.997 -14.072  25.297  1.00  0.00           O
ATOM    205  CB  VAL A 545      -0.290 -11.799  25.098  1.00  0.00           C
ATOM    206  CG1 VAL A 545       0.052 -10.977  23.860  1.00  0.00           C
ATOM    207  CG2 VAL A 545      -1.655 -11.356  25.603  1.00  0.00           C
ATOM    208  N   LYS A 546       1.412 -13.844  23.150  1.00  0.00           N
ATOM    209  CA  LYS A 546       2.745 -14.139  22.670  1.00  0.00           C
ATOM    210  C   LYS A 546       3.221 -12.838  22.043  1.00  0.00           C
ATOM    211  O   LYS A 546       2.551 -12.279  21.171  1.00  0.00           O
ATOM    212  CB  LYS A 546       2.724 -15.296  21.666  1.00  0.00           C
ATOM    213  CG  LYS A 546       4.118 -15.717  21.205  1.00  0.00           C
ATOM    214  CD  LYS A 546       4.106 -16.818  20.140  1.00  0.00           C
ATOM    215  CE  LYS A 546       3.794 -18.216  20.652  1.00  0.00           C
ATOM    216  NZ  LYS A 546       4.771 -18.610  21.637  1.00  0.00           N
ATOM    217  N   VAL A 547       4.346 -12.320  22.512  1.00  0.00           N
ATOM    218  CA  VAL A 547       4.917 -11.084  22.003  1.00  0.00           C
ATOM    219  C   VAL A 547       6.325 -11.358  21.491  1.00  0.00           C
ATOM    220  O   VAL A 547       6.948 -12.360  21.857  1.00  0.00           O
ATOM    221  CB  VAL A 547       4.931  -9.970  23.083  1.00  0.00           C
ATOM    222  CG1 VAL A 547       3.523  -9.544  23.462  1.00  0.00           C
ATOM    223  CG2 VAL A 547       5.683 -10.381  24.340  1.00  0.00           C
ATOM    224  N   ALA A 548       6.834 -10.476  20.640  1.00  0.00           N
ATOM    225  CA  ALA A 548       8.187 -10.566  20.134  1.00  0.00           C
ATOM    226  C   ALA A 548       8.958  -9.458  20.834  1.00  0.00           C
ATOM    227  O   ALA A 548       8.688  -8.269  20.640  1.00  0.00           O
ATOM    228  CB  ALA A 548       8.175 -10.298  18.639  1.00  0.00           C
ATOM    229  N   VAL A 549       9.887  -9.835  21.705  1.00  0.00           N
ATOM    230  CA  VAL A 549      10.662  -8.870  22.458  1.00  0.00           C
ATOM    231  C   VAL A 549      12.053  -8.797  21.848  1.00  0.00           C
ATOM    232  O   VAL A 549      12.779  -9.796  21.742  1.00  0.00           O
ATOM    233  CB  VAL A 549      10.712  -9.220  23.964  1.00  0.00           C
ATOM    234  CG1 VAL A 549      11.373  -8.094  24.741  1.00  0.00           C
ATOM    235  CG2 VAL A 549       9.322  -9.402  24.541  1.00  0.00           C
ATOM    236  N   LYS A 550      12.403  -7.590  21.425  1.00  0.00           N
ATOM    237  CA  LYS A 550      13.687  -7.295  20.833  1.00  0.00           C
ATOM    238  C   LYS A 550      14.653  -6.936  21.954  1.00  0.00           C
ATOM    239  O   LYS A 550      14.434  -5.971  22.688  1.00  0.00           O
ATOM    240  CB  LYS A 550      13.582  -6.156  19.817  1.00 30.00           C
ATOM    241  CG  LYS A 550      14.886  -5.840  19.101  1.00 30.00           C
ATOM    242  CD  LYS A 550      14.699  -4.736  18.074  1.00 30.00           C
ATOM    243  CE  LYS A 550      16.007  -4.403  17.376  1.00 30.00           C
ATOM    244  NZ  LYS A 550      15.839  -3.322  16.366  1.00 30.00           N
ATOM    245  N   MET A 551      15.719  -7.717  22.095  1.00  0.00           N
ATOM    246  CA  MET A 551      16.791  -7.443  23.035  1.00  0.00           C
ATOM    247  C   MET A 551      17.768  -6.558  22.277  1.00  0.00           C
ATOM    248  O   MET A 551      18.366  -7.010  21.292  1.00  0.00           O
ATOM    249  CB  MET A 551      17.561  -8.715  23.398  1.00  0.00           C
ATOM    250  CG  MET A 551      16.820  -9.910  23.973  1.00  0.00           C
ATOM    251  SD  MET A 551      16.193  -9.680  25.651  1.00  0.00           S
ATOM    252  CE  MET A 551      14.478  -9.783  25.241  1.00  0.00           C
ATOM    253  N   LEU A 552      17.959  -5.312  22.691  1.00  0.00           N
ATOM    254  CA  LEU A 552      18.946  -4.456  22.055  1.00  0.00           C
ATOM    255  C   LEU A 552      20.250  -4.587  22.823  1.00  0.00           C
ATOM    256  O   LEU A 552      20.259  -4.917  24.012  1.00  0.00           O
ATOM    257  CB  LEU A 552      18.530  -2.986  22.000  1.00  0.00           C
ATOM    258  CG  LEU A 552      17.315  -2.526  21.200  1.00  0.00           C
ATOM    259  CD1 LEU A 552      16.003  -3.059  21.738  1.00  0.00           C
ATOM    260  CD2 LEU A 552      17.251  -1.010  21.142  1.00  0.00           C
ATOM    261  N   SER A 559      23.430   4.688  29.654  1.00  0.00           N
ATOM    262  CA  SER A 559      22.720   5.623  30.509  1.00  0.00           C
ATOM    263  C   SER A 559      21.905   6.642  29.714  1.00  0.00           C
ATOM    264  O   SER A 559      20.686   6.510  29.629  1.00  0.00           O
ATOM    265  CB  SER A 559      23.713   6.298  31.448  1.00  0.00           C
ATOM    266  OG  SER A 559      24.531   5.277  32.001  1.00  0.00           O
ATOM    267  N   SER A 560      22.562   7.626  29.093  1.00  0.00           N
ATOM    268  CA  SER A 560      21.887   8.643  28.297  1.00  0.00           C
ATOM    269  C   SER A 560      21.264   8.004  27.059  1.00  0.00           C
ATOM    270  O   SER A 560      20.166   8.353  26.642  1.00  0.00           O
ATOM    271  CB  SER A 560      22.887   9.748  27.964  1.00  0.00           C
ATOM    272  OG  SER A 560      22.367  10.912  27.338  1.00  0.00           O
ATOM    273  N   ASP A 561      21.921   6.980  26.523  1.00  0.00           N
ATOM    274  CA  ASP A 561      21.380   6.101  25.492  1.00  0.00           C
ATOM    275  C   ASP A 561      20.060   5.470  25.948  1.00  0.00           C
ATOM    276  O   ASP A 561      19.075   5.506  25.205  1.00  0.00           O
ATOM    277  CB  ASP A 561      22.433   5.031  25.179  1.00  0.00           C
ATOM    278  CG  ASP A 561      23.059   4.449  26.437  1.00  0.00           C
ATOM    279  OD1 ASP A 561      24.061   5.000  26.893  1.00  0.00           O
ATOM    280  OD2 ASP A 561      22.512   3.518  27.020  1.00  0.00           O
ATOM    281  N   ILE A 562      19.970   4.937  27.172  1.00  0.00           N
ATOM    282  CA  ILE A 562      18.715   4.436  27.736  1.00  0.00           C
ATOM    283  C   ILE A 562      17.681   5.559  27.834  1.00  0.00           C
ATOM    284  O   ILE A 562      16.499   5.333  27.559  1.00  0.00           O
ATOM    285  CB  ILE A 562      18.938   3.778  29.129  1.00  0.00           C
ATOM    286  CG1 ILE A 562      19.933   2.627  29.025  1.00  0.00           C
ATOM    287  CG2 ILE A 562      17.627   3.280  29.739  1.00  0.00           C
ATOM    288  CD1 ILE A 562      20.345   1.968  30.357  1.00  0.00           C
ATOM    289  N   GLU A 563      18.101   6.767  28.211  1.00  0.00           N
ATOM    290  CA  GLU A 563      17.228   7.925  28.334  1.00  0.00           C
ATOM    291  C   GLU A 563      16.626   8.308  26.980  1.00  0.00           C
ATOM    292  O   GLU A 563      15.396   8.305  26.850  1.00  0.00           O
ATOM    293  CB  GLU A 563      18.070   9.021  28.975  1.00  0.00           C
ATOM    294  CG  GLU A 563      17.479  10.391  29.261  1.00  0.00           C
ATOM    295  CD  GLU A 563      18.481  11.303  29.959  1.00  0.00           C
ATOM    296  OE1 GLU A 563      19.586  11.502  29.442  1.00  0.00           O
ATOM    297  OE2 GLU A 563      18.154  11.812  31.030  1.00  0.00           O
ATOM    298  N   GLU A 564      17.441   8.557  25.948  1.00  0.00           N
ATOM    299  CA  GLU A 564      17.002   8.837  24.584  1.00  0.00           C
ATOM    300  C   GLU A 564      16.022   7.770  24.092  1.00  0.00           C
ATOM    301  O   GLU A 564      14.939   8.071  23.576  1.00  0.00           O
ATOM    302  CB  GLU A 564      18.247   8.890  23.686  1.00  0.00           C
ATOM    303  CG  GLU A 564      18.074   9.359  22.235  1.00  0.00           C
ATOM    304  CD  GLU A 564      17.771  10.835  21.992  1.00  0.00           C
ATOM    305  OE1 GLU A 564      17.834  11.669  22.894  1.00  0.00           O
ATOM    306  OE2 GLU A 564      17.394  11.180  20.876  1.00  0.00           O
ATOM    307  N   PHE A 565      16.378   6.502  24.327  1.00  0.00           N
ATOM    308  CA  PHE A 565      15.543   5.351  24.012  1.00  0.00           C
ATOM    309  C   PHE A 565      14.177   5.443  24.685  1.00  0.00           C
ATOM    310  O   PHE A 565      13.149   5.234  24.035  1.00  0.00           O
ATOM    311  CB  PHE A 565      16.285   4.081  24.461  1.00  0.00           C
ATOM    312  CG  PHE A 565      15.587   2.746  24.226  1.00  0.00           C
ATOM    313  CD1 PHE A 565      16.064   1.909  23.233  1.00  0.00           C
ATOM    314  CD2 PHE A 565      14.494   2.373  24.986  1.00  0.00           C
ATOM    315  CE1 PHE A 565      15.452   0.695  23.005  1.00  0.00           C
ATOM    316  CE2 PHE A 565      13.887   1.156  24.747  1.00  0.00           C
ATOM    317  CZ  PHE A 565      14.364   0.319  23.760  1.00  0.00           C
ATOM    318  N   LEU A 566      14.131   5.741  25.984  1.00  0.00           N
ATOM    319  CA  LEU A 566      12.882   5.807  26.726  1.00  0.00           C
ATOM    320  C   LEU A 566      11.987   6.918  26.181  1.00  0.00           C
ATOM    321  O   LEU A 566      10.784   6.724  25.983  1.00  0.00           O
ATOM    322  CB  LEU A 566      13.227   5.960  28.213  1.00  0.00           C
ATOM    323  CG  LEU A 566      12.254   5.726  29.372  1.00  0.00           C
ATOM    324  CD1 LEU A 566      13.049   5.759  30.664  1.00  0.00           C
ATOM    325  CD2 LEU A 566      11.117   6.732  29.458  1.00  0.00           C
ATOM    326  N   ARG A 567      12.609   8.063  25.892  1.00  0.00           N
ATOM    327  CA  ARG A 567      11.960   9.226  25.311  1.00  0.00           C
ATOM    328  C   ARG A 567      11.274   8.867  23.997  1.00  0.00           C
ATOM    329  O   ARG A 567      10.063   9.060  23.862  1.00  0.00           O
ATOM    330  CB  ARG A 567      13.043  10.296  25.114  1.00  0.00           C
ATOM    331  CG  ARG A 567      12.702  11.739  24.719  1.00  0.00           C
ATOM    332  CD  ARG A 567      12.178  12.027  23.295  1.00  0.00           C
ATOM    333  NE  ARG A 567      12.891  11.487  22.135  1.00  0.00           N
ATOM    334  CZ  ARG A 567      14.213  11.542  21.898  1.00  0.00           C
ATOM    335  NH1 ARG A 567      15.082  12.078  22.757  1.00  0.00           N
ATOM    336  NH2 ARG A 567      14.664  11.035  20.754  1.00  0.00           N
ATOM    337  N   GLU A 568      12.022   8.328  23.029  1.00  0.00           N
ATOM    338  CA  GLU A 568      11.457   7.969  21.739  1.00  0.00           C
ATOM    339  C   GLU A 568      10.356   6.926  21.880  1.00  0.00           C
ATOM    340  O   GLU A 568       9.280   7.040  21.286  1.00  0.00           O
ATOM    341  CB  GLU A 568      12.548   7.480  20.794  1.00  0.00           C
ATOM    342  CG  GLU A 568      12.001   6.877  19.503  1.00  0.00           C
ATOM    343  CD  GLU A 568      13.105   6.350  18.600  1.00  0.00           C
ATOM    344  OE1 GLU A 568      12.826   5.574  17.687  1.00  0.00           O
ATOM    345  OE2 GLU A 568      14.280   6.636  18.833  1.00  0.00           O
ATOM    346  N   ALA A 569      10.605   5.937  22.744  1.00  0.00           N
ATOM    347  CA  ALA A 569       9.646   4.889  23.044  1.00  0.00           C
ATOM    348  C   ALA A 569       8.305   5.439  23.501  1.00  0.00           C
ATOM    349  O   ALA A 569       7.258   4.930  23.092  1.00  0.00           O
ATOM    350  CB  ALA A 569      10.171   4.003  24.156  1.00  0.00           C
ATOM    351  N   ALA A 570       8.320   6.501  24.313  1.00  0.00           N
ATOM    352  CA  ALA A 570       7.092   7.141  24.757  1.00  0.00           C
ATOM    353  C   ALA A 570       6.263   7.644  23.579  1.00  0.00           C
ATOM    354  O   ALA A 570       5.073   7.335  23.482  1.00  0.00           O
ATOM    355  CB  ALA A 570       7.417   8.326  25.662  1.00  0.00           C
ATOM    356  N   CYS A 571       6.894   8.365  22.652  1.00  0.00           N
ATOM    357  CA  CYS A 571       6.218   8.859  21.460  1.00  0.00           C
ATOM    358  C   CYS A 571       5.796   7.735  20.523  1.00  0.00           C
ATOM    359  O   CYS A 571       4.723   7.776  19.920  1.00  0.00           O
ATOM    360  CB  CYS A 571       7.133   9.820  20.721  1.00  0.00           C
ATOM    361  SG  CYS A 571       7.802  11.111  21.803  1.00  0.00           S
ATOM    362  N   MET A 572       6.606   6.683  20.390  1.00  0.00           N
ATOM    363  CA  MET A 572       6.277   5.569  19.515  1.00  0.00           C
ATOM    364  C   MET A 572       5.062   4.795  19.985  1.00  0.00           C
ATOM    365  O   MET A 572       4.340   4.215  19.170  1.00  0.00           O
ATOM    366  CB  MET A 572       7.441   4.605  19.365  1.00  0.00           C
ATOM    367  CG  MET A 572       7.285   3.597  18.241  1.00  0.00           C
ATOM    368  SD  MET A 572       7.690   4.332  16.637  1.00  0.00           S
ATOM    369  CE  MET A 572       9.341   3.738  16.394  1.00  0.00           C
ATOM    370  N   LYS A 573       4.818   4.786  21.295  1.00  0.00           N
ATOM    371  CA  LYS A 573       3.687   4.080  21.856  1.00  0.00           C
ATOM    372  C   LYS A 573       2.357   4.564  21.292  1.00  0.00           C
ATOM    373  O   LYS A 573       1.459   3.753  21.056  1.00  0.00           O
ATOM    374  CB  LYS A 573       3.742   4.177  23.387  1.00  0.00           C
ATOM    375  CG  LYS A 573       2.617   3.482  24.139  1.00  0.00           C
ATOM    376  CD  LYS A 573       2.485   2.055  23.649  1.00  0.00           C
ATOM    377  CE  LYS A 573       1.335   1.374  24.361  1.00  0.00           C
ATOM    378  NZ  LYS A 573       0.072   1.985  24.027  1.00  0.00           N
ATOM    379  N   GLU A 574       2.217   5.861  21.049  1.00  0.00           N
ATOM    380  CA  GLU A 574       0.975   6.378  20.509  1.00  0.00           C
ATOM    381  C   GLU A 574       0.852   6.338  18.987  1.00  0.00           C
ATOM    382  O   GLU A 574      -0.142   6.826  18.433  1.00  0.00           O
ATOM    383  CB  GLU A 574       0.706   7.772  21.087  1.00  0.00           C
ATOM    384  CG  GLU A 574       1.759   8.842  20.809  1.00  0.00           C
ATOM    385  CD  GLU A 574       1.266  10.125  20.154  1.00  0.00           C
ATOM    386  OE1 GLU A 574       2.078  10.983  19.842  1.00  0.00           O
ATOM    387  OE2 GLU A 574       0.080  10.285  19.862  1.00  0.00           O
ATOM    388  N   PHE A 575       1.791   5.746  18.245  1.00  0.00           N
ATOM    389  CA  PHE A 575       1.690   5.683  16.794  1.00  0.00           C
ATOM    390  C   PHE A 575       0.710   4.626  16.276  1.00  0.00           C
ATOM    391  O   PHE A 575       1.049   3.814  15.405  1.00  0.00           O
ATOM    392  CB  PHE A 575       3.076   5.507  16.146  1.00  0.00           C
ATOM    393  CG  PHE A 575       4.063   6.656  16.312  1.00  0.00           C
ATOM    394  CD1 PHE A 575       3.630   7.938  16.592  1.00  0.00           C
ATOM    395  CD2 PHE A 575       5.411   6.405  16.165  1.00  0.00           C
ATOM    396  CE1 PHE A 575       4.544   8.960  16.730  1.00  0.00           C
ATOM    397  CE2 PHE A 575       6.318   7.434  16.307  1.00  0.00           C
ATOM    398  CZ  PHE A 575       5.890   8.710  16.592  1.00  0.00           C
ATOM    399  N   ASP A 576      -0.540   4.608  16.752  1.00  0.00           N
ATOM    400  CA  ASP A 576      -1.504   3.651  16.241  1.00  0.00           C
ATOM    401  C   ASP A 576      -2.058   4.037  14.883  1.00  0.00           C
ATOM    402  O   ASP A 576      -2.526   5.140  14.584  1.00  0.00           O
ATOM    403  CB  ASP A 576      -2.656   3.288  17.188  1.00  0.00           C
ATOM    404  CG  ASP A 576      -3.299   1.958  16.815  1.00  0.00           C
ATOM    405  OD1 ASP A 576      -3.023   0.964  17.474  1.00  0.00           O
ATOM    406  OD2 ASP A 576      -3.993   1.815  15.804  1.00  0.00           O
ATOM    407  N   HIS A 577      -1.920   3.005  14.072  1.00  0.00           N
ATOM    408  CA  HIS A 577      -2.314   2.965  12.681  1.00  0.00           C
ATOM    409  C   HIS A 577      -2.452   1.467  12.394  1.00  0.00           C
ATOM    410  O   HIS A 577      -1.844   0.676  13.133  1.00  0.00           O
ATOM    411  CB  HIS A 577      -1.165   3.587  11.871  1.00  0.00           C
ATOM    412  CG  HIS A 577      -1.375   3.679  10.366  1.00  0.00           C
ATOM    413  ND1 HIS A 577      -2.190   4.483   9.700  1.00  0.00           N
ATOM    414  CD2 HIS A 577      -0.714   2.895   9.455  1.00  0.00           C
ATOM    415  CE1 HIS A 577      -2.052   4.221   8.427  1.00  0.00           C
ATOM    416  NE2 HIS A 577      -1.175   3.257   8.291  1.00  0.00           N
ATOM    417  N   PRO A 578      -3.201   0.948  11.408  1.00  0.00           N
ATOM    418  CA  PRO A 578      -3.188  -0.471  11.061  1.00  0.00           C
ATOM    419  C   PRO A 578      -1.793  -0.901  10.587  1.00  0.00           C
ATOM    420  O   PRO A 578      -1.193  -1.777  11.206  1.00  0.00           O
ATOM    421  CB  PRO A 578      -4.261  -0.556   9.986  1.00  0.00           C
ATOM    422  CG  PRO A 578      -4.254   0.801   9.325  1.00  0.00           C
ATOM    423  CD  PRO A 578      -4.115   1.693  10.547  1.00  0.00           C
ATOM    424  N   HIS A 579      -1.214  -0.288   9.554  1.00  0.00           N
ATOM    425  CA  HIS A 579       0.087  -0.670   9.010  1.00  0.00           C
ATOM    426  C   HIS A 579       1.303  -0.250   9.845  1.00  0.00           C
ATOM    427  O   HIS A 579       2.372   0.046   9.301  1.00  0.00           O
ATOM    428  CB  HIS A 579       0.218  -0.115   7.579  1.00  0.00           C
ATOM    429  CG  HIS A 579      -0.927  -0.503   6.657  1.00  0.00           C
ATOM    430  ND1 HIS A 579      -1.097  -1.625   5.979  1.00  0.00           N
ATOM    431  CD2 HIS A 579      -2.004   0.313   6.411  1.00  0.00           C
ATOM    432  CE1 HIS A 579      -2.230  -1.537   5.338  1.00  0.00           C
ATOM    433  NE2 HIS A 579      -2.772  -0.371   5.608  1.00  0.00           N
ATOM    434  N   VAL A 580       1.242  -0.207  11.178  1.00  0.00           N
ATOM    435  CA  VAL A 580       2.387   0.154  12.008  1.00  0.00           C
ATOM    436  C   VAL A 580       2.433  -0.864  13.135  1.00  0.00           C
ATOM    437  O   VAL A 580       1.399  -1.243  13.698  1.00  0.00           O
ATOM    438  CB  VAL A 580       2.303   1.606  12.576  1.00  0.00           C
ATOM    439  CG1 VAL A 580       3.445   1.926  13.535  1.00  0.00           C
ATOM    440  CG2 VAL A 580       2.377   2.645  11.465  1.00  0.00           C
ATOM    441  N   ALA A 581       3.641  -1.311  13.477  1.00  0.00           N
ATOM    442  CA  ALA A 581       3.840  -2.227  14.584  1.00  0.00           C
ATOM    443  C   ALA A 581       3.630  -1.477  15.891  1.00  0.00           C
ATOM    444  O   ALA A 581       4.491  -0.786  16.438  1.00  0.00           O
ATOM    445  CB  ALA A 581       5.246  -2.807  14.562  1.00  0.00           C
ATOM    446  N   LYS A 582       2.386  -1.636  16.326  1.00  0.00           N
ATOM    447  CA  LYS A 582       1.858  -1.030  17.538  1.00  0.00           C
ATOM    448  C   LYS A 582       2.730  -1.450  18.706  1.00  0.00           C
ATOM    449  O   LYS A 582       2.815  -2.642  19.012  1.00  0.00           O
ATOM    450  CB  LYS A 582       0.443  -1.543  17.794  1.00  0.00           C
ATOM    451  CG  LYS A 582      -0.482  -1.310  16.614  1.00  0.00           C
ATOM    452  CD  LYS A 582      -1.815  -2.013  16.805  1.00  0.00           C
ATOM    453  CE  LYS A 582      -2.690  -1.903  15.552  1.00  0.00           C
ATOM    454  NZ  LYS A 582      -2.932  -0.532  15.144  1.00  0.00           N
ATOM    455  N   LEU A 583       3.414  -0.500  19.333  1.00  0.00           N
ATOM    456  CA  LEU A 583       4.297  -0.815  20.438  1.00  0.00           C
ATOM    457  C   LEU A 583       3.469  -1.228  21.645  1.00  0.00           C
ATOM    458  O   LEU A 583       2.439  -0.618  21.936  1.00  0.00           O
ATOM    459  CB  LEU A 583       5.157   0.410  20.767  1.00  0.00           C
ATOM    460  CG  LEU A 583       6.183   0.337  21.896  1.00  0.00           C
ATOM    461  CD1 LEU A 583       7.199  -0.754  21.628  1.00  0.00           C
ATOM    462  CD2 LEU A 583       6.897   1.664  22.074  1.00  0.00           C
ATOM    463  N   VAL A 584       3.906  -2.249  22.381  1.00  0.00           N
ATOM    464  CA  VAL A 584       3.229  -2.600  23.619  1.00  0.00           C
ATOM    465  C   VAL A 584       3.876  -1.714  24.673  1.00  0.00           C
ATOM    466  O   VAL A 584       3.210  -0.998  25.421  1.00  0.00           O
ATOM    467  CB  VAL A 584       3.358  -4.101  23.956  1.00  0.00           C
ATOM    468  CG1 VAL A 584       2.686  -4.437  25.282  1.00  0.00           C
ATOM    469  CG2 VAL A 584       2.728  -4.942  22.856  1.00  0.00           C
ATOM    470  N   GLY A 585       5.200  -1.711  24.697  1.00  0.00           N
ATOM    471  CA  GLY A 585       5.963  -0.869  25.591  1.00  0.00           C
ATOM    472  C   GLY A 585       7.409  -1.325  25.571  1.00  0.00           C
ATOM    473  O   GLY A 585       7.772  -2.182  24.758  1.00  0.00           O
ATOM    474  N   VAL A 586       8.262  -0.780  26.430  1.00  0.00           N
ATOM    475  CA  VAL A 586       9.664  -1.149  26.499  1.00  0.00           C
ATOM    476  C   VAL A 586       9.975  -1.515  27.943  1.00  0.00           C
ATOM    477  O   VAL A 586       9.312  -1.047  28.872  1.00  0.00           O
ATOM    478  CB  VAL A 586      10.609  -0.025  25.993  1.00  0.00           C
ATOM    479  CG1 VAL A 586      10.358   0.266  24.520  1.00  0.00           C
ATOM    480  CG2 VAL A 586      10.505   1.262  26.806  1.00  0.00           C
ATOM    481  N   SER A 587      10.981  -2.351  28.148  1.00  0.00           N
ATOM    482  CA  SER A 587      11.410  -2.759  29.468  1.00  0.00           C
ATOM    483  C   SER A 587      12.929  -2.739  29.439  1.00  0.00           C
ATOM    484  O   SER A 587      13.558  -2.609  28.384  1.00  0.00           O
ATOM    485  CB  SER A 587      10.883  -4.165  29.765  1.00  0.00           C
ATOM    486  OG  SER A 587      11.238  -4.693  31.044  1.00  0.00           O
ATOM    487  N   LEU A 588      13.547  -2.877  30.602  1.00  0.00           N
ATOM    488  CA  LEU A 588      14.990  -2.951  30.697  1.00  0.00           C
ATOM    489  C   LEU A 588      15.287  -4.258  31.397  1.00  0.00           C
ATOM    490  O   LEU A 588      14.506  -4.709  32.241  1.00  0.00           O
ATOM    491  CB  LEU A 588      15.543  -1.786  31.506  1.00  0.00           C
ATOM    492  CG  LEU A 588      15.384  -0.383  30.941  1.00  0.00           C
ATOM    493  CD1 LEU A 588      15.913   0.632  31.936  1.00  0.00           C
ATOM    494  CD2 LEU A 588      16.103  -0.247  29.606  1.00  0.00           C
ATOM    495  N   ARG A 589      16.392  -4.905  31.057  1.00  0.00           N
ATOM    496  CA  ARG A 589      16.743  -6.154  31.692  1.00  0.00           C
ATOM    497  C   ARG A 589      18.101  -5.976  32.338  1.00  0.00           C
ATOM    498  O   ARG A 589      19.033  -5.493  31.698  1.00  0.00           O
ATOM    499  CB  ARG A 589      16.800  -7.260  30.646  1.00  0.00           C
ATOM    500  CG  ARG A 589      17.027  -8.637  31.237  1.00  0.00           C
ATOM    501  CD  ARG A 589      17.317  -9.631  30.128  1.00  0.00           C
ATOM    502  NE  ARG A 589      17.752 -10.907  30.679  1.00  0.00           N
ATOM    503  CZ  ARG A 589      19.013 -11.121  31.093  1.00  0.00           C
ATOM    504  NH1 ARG A 589      19.343 -12.323  31.579  1.00  0.00           N
ATOM    505  NH2 ARG A 589      19.934 -10.153  31.032  1.00  0.00           N
ATOM    506  N   SER A 590      18.245  -6.387  33.594  1.00  0.00           N
ATOM    507  CA  SER A 590      19.545  -6.372  34.249  1.00  0.00           C
ATOM    508  C   SER A 590      20.490  -7.380  33.594  1.00  0.00           C
ATOM    509  O   SER A 590      20.072  -8.322  32.901  1.00  0.00           O
ATOM    510  CB  SER A 590      19.360  -6.673  35.734  1.00  0.00           C
ATOM    511  OG  SER A 590      20.553  -6.574  36.496  1.00  0.00           O
ATOM    512  N   ILE A 598      20.001  -3.818  29.580  1.00  0.00           N
ATOM    513  CA  ILE A 598      19.668  -4.260  28.239  1.00  0.00           C
ATOM    514  C   ILE A 598      18.293  -3.710  27.869  1.00  0.00           C
ATOM    515  O   ILE A 598      17.303  -4.114  28.489  1.00  0.00           O
ATOM    516  CB  ILE A 598      19.678  -5.808  28.196  1.00  0.00           C
ATOM    517  CG1 ILE A 598      21.022  -6.393  28.619  1.00  0.00           C
ATOM    518  CG2 ILE A 598      19.237  -6.371  26.843  1.00  0.00           C
ATOM    519  CD1 ILE A 598      21.039  -7.924  28.799  1.00  0.00           C
ATOM    520  N   PRO A 599      18.182  -2.784  26.908  1.00  0.00           N
ATOM    521  CA  PRO A 599      16.915  -2.261  26.407  1.00  0.00           C
ATOM    522  C   PRO A 599      16.091  -3.364  25.751  1.00  0.00           C
ATOM    523  O   PRO A 599      16.628  -4.139  24.955  1.00  0.00           O
ATOM    524  CB  PRO A 599      17.370  -1.257  25.366  1.00  0.00           C
ATOM    525  CG  PRO A 599      18.716  -0.808  25.864  1.00  0.00           C
ATOM    526  CD  PRO A 599      19.305  -2.163  26.213  1.00  0.00           C
ATOM    527  N   MET A 600      14.805  -3.487  26.058  1.00  0.00           N
ATOM    528  CA  MET A 600      13.970  -4.515  25.462  1.00  0.00           C
ATOM    529  C   MET A 600      12.726  -3.856  24.898  1.00  0.00           C
ATOM    530  O   MET A 600      12.016  -3.154  25.622  1.00  0.00           O
ATOM    531  CB  MET A 600      13.550  -5.580  26.476  1.00  0.00           C
ATOM    532  CG  MET A 600      14.688  -6.346  27.135  1.00  0.00           C
ATOM    533  SD  MET A 600      14.118  -7.797  28.057  1.00  0.00           S
ATOM    534  CE  MET A 600      13.333  -7.010  29.432  1.00  0.00           C
ATOM    535  N   VAL A 601      12.437  -4.049  23.616  1.00  0.00           N
ATOM    536  CA  VAL A 601      11.250  -3.474  22.995  1.00  0.00           C
ATOM    537  C   VAL A 601      10.214  -4.586  22.909  1.00  0.00           C
ATOM    538  O   VAL A 601      10.530  -5.675  22.424  1.00  0.00           O
ATOM    539  CB  VAL A 601      11.591  -2.921  21.589  1.00  0.00           C
ATOM    540  CG1 VAL A 601      10.385  -2.286  20.929  1.00  0.00           C
ATOM    541  CG2 VAL A 601      12.655  -1.847  21.656  1.00  0.00           C
ATOM    542  N   ILE A 602       8.986  -4.375  23.382  1.00  0.00           N
ATOM    543  CA  ILE A 602       7.959  -5.401  23.323  1.00  0.00           C
ATOM    544  C   ILE A 602       7.024  -5.051  22.169  1.00  0.00           C
ATOM    545  O   ILE A 602       6.278  -4.063  22.214  1.00  0.00           O
ATOM    546  CB  ILE A 602       7.177  -5.548  24.669  1.00  0.00           C
ATOM    547  CG1 ILE A 602       8.011  -5.962  25.887  1.00  0.00           C
ATOM    548  CG2 ILE A 602       6.115  -6.624  24.513  1.00  0.00           C
ATOM    549  CD1 ILE A 602       9.048  -4.973  26.446  1.00  0.00           C
ATOM    550  N   LEU A 603       7.073  -5.880  21.129  1.00  0.00           N
ATOM    551  CA  LEU A 603       6.223  -5.741  19.955  1.00  0.00           C
ATOM    552  C   LEU A 603       5.232  -6.901  19.917  1.00  0.00           C
ATOM    553  O   LEU A 603       5.537  -7.959  20.477  1.00  0.00           O
ATOM    554  CB  LEU A 603       7.029  -5.833  18.646  1.00  0.00           C
ATOM    555  CG  LEU A 603       8.179  -4.915  18.243  1.00  0.00           C
ATOM    556  CD1 LEU A 603       7.758  -3.457  18.327  1.00  0.00           C
ATOM    557  CD2 LEU A 603       9.439  -5.218  19.032  1.00  0.00           C
ATOM    558  N   PRO A 604       4.051  -6.818  19.282  1.00  0.00           N
ATOM    559  CA  PRO A 604       3.144  -7.944  19.071  1.00  0.00           C
ATOM    560  C   PRO A 604       3.817  -9.039  18.247  1.00  0.00           C
ATOM    561  O   PRO A 604       4.640  -8.743  17.373  1.00  0.00           O
ATOM    562  CB  PRO A 604       2.014  -7.325  18.278  1.00  0.00           C
ATOM    563  CG  PRO A 604       2.013  -5.894  18.738  1.00  0.00           C
ATOM    564  CD  PRO A 604       3.505  -5.617  18.668  1.00  0.00           C
ATOM    565  N   PHE A 605       3.512 -10.315  18.477  1.00  0.00           N
ATOM    566  CA  PHE A 605       4.132 -11.374  17.701  1.00  0.00           C
ATOM    567  C   PHE A 605       3.555 -11.416  16.288  1.00  0.00           C
ATOM    568  O   PHE A 605       2.534 -12.058  16.024  1.00  0.00           O
ATOM    569  CB  PHE A 605       3.947 -12.707  18.419  1.00  0.00           C
ATOM    570  CG  PHE A 605       4.749 -13.867  17.857  1.00  0.00           C
ATOM    571  CD1 PHE A 605       6.074 -14.008  18.211  1.00  0.00           C
ATOM    572  CD2 PHE A 605       4.148 -14.788  17.020  1.00  0.00           C
ATOM    573  CE1 PHE A 605       6.795 -15.075  17.722  1.00  0.00           C
ATOM    574  CE2 PHE A 605       4.881 -15.850  16.535  1.00  0.00           C
ATOM    575  CZ  PHE A 605       6.205 -15.995  16.885  1.00  0.00           C
ATOM    576  N   MET A 606       4.208 -10.729  15.352  1.00  0.00           N
ATOM    577  CA  MET A 606       3.774 -10.731  13.963  1.00  0.00           C
ATOM    578  C   MET A 606       4.308 -11.997  13.303  1.00  0.00           C
ATOM    579  O   MET A 606       5.364 -12.061  12.674  1.00  0.00           O
ATOM    580  CB  MET A 606       4.220  -9.452  13.257  1.00  0.00           C
ATOM    581  CG  MET A 606       3.659  -8.215  13.951  1.00  0.00           C
ATOM    582  SD  MET A 606       3.988  -6.658  13.095  1.00  0.00           S
ATOM    583  CE  MET A 606       2.437  -6.544  12.255  1.00  0.00           C
ATOM    584  N   LYS A 607       3.530 -13.044  13.563  1.00  0.00           N
ATOM    585  CA  LYS A 607       3.829 -14.426  13.210  1.00  0.00           C
ATOM    586  C   LYS A 607       4.377 -14.774  11.829  1.00  0.00           C
ATOM    587  O   LYS A 607       5.011 -15.819  11.683  1.00  0.00           O
ATOM    588  CB  LYS A 607       2.582 -15.272  13.475  1.00  0.00           C
ATOM    589  CG  LYS A 607       1.423 -14.945  12.543  1.00  0.00           C
ATOM    590  CD  LYS A 607       0.211 -15.812  12.801  1.00  0.00           C
ATOM    591  CE  LYS A 607      -0.751 -15.525  11.672  1.00  0.00           C
ATOM    592  NZ  LYS A 607      -2.053 -16.088  11.923  1.00  0.00           N
ATOM    593  N   HIS A 608       4.118 -13.960  10.807  1.00  0.00           N
ATOM    594  CA  HIS A 608       4.550 -14.282   9.458  1.00  0.00           C
ATOM    595  C   HIS A 608       5.971 -13.841   9.153  1.00  0.00           C
ATOM    596  O   HIS A 608       6.530 -14.233   8.127  1.00  0.00           O
ATOM    597  CB  HIS A 608       3.588 -13.676   8.442  1.00  0.00           C
ATOM    598  CG  HIS A 608       2.172 -14.229   8.513  1.00  0.00           C
ATOM    599  ND1 HIS A 608       1.034 -13.551   8.502  1.00  0.00           N
ATOM    600  CD2 HIS A 608       1.867 -15.571   8.586  1.00  0.00           C
ATOM    601  CE1 HIS A 608       0.055 -14.408   8.545  1.00  0.00           C
ATOM    602  NE2 HIS A 608       0.560 -15.619   8.615  1.00  0.00           N
ATOM    603  N   GLY A 609       6.575 -13.039  10.026  1.00  0.00           N
ATOM    604  CA  GLY A 609       7.917 -12.552   9.780  1.00  0.00           C
ATOM    605  C   GLY A 609       7.868 -11.284   8.949  1.00  0.00           C
ATOM    606  O   GLY A 609       6.829 -10.611   8.856  1.00  0.00           O
ATOM    607  N   ASP A 610       9.019 -10.951   8.377  1.00  0.00           N
ATOM    608  CA  ASP A 610       9.152  -9.748   7.587  1.00  0.00           C
ATOM    609  C   ASP A 610       8.904  -9.991   6.109  1.00  0.00           C
ATOM    610  O   ASP A 610       8.854 -11.115   5.588  1.00  0.00           O
ATOM    611  CB  ASP A 610      10.527  -9.110   7.789  1.00  0.00           C
ATOM    612  CG  ASP A 610      11.668  -9.887   7.158  1.00  0.00           C
ATOM    613  OD1 ASP A 610      12.131  -9.485   6.093  1.00  0.00           O
ATOM    614  OD2 ASP A 610      12.072 -10.908   7.703  1.00  0.00           O
ATOM    615  N   LEU A 611       8.750  -8.862   5.431  1.00  0.00           N
ATOM    616  CA  LEU A 611       8.462  -8.850   4.020  1.00  0.00           C
ATOM    617  C   LEU A 611       9.662  -9.280   3.201  1.00  0.00           C
ATOM    618  O   LEU A 611       9.450  -9.950   2.193  1.00  0.00           O
ATOM    619  CB  LEU A 611       7.970  -7.475   3.576  1.00  0.00           C
ATOM    620  CG  LEU A 611       7.411  -7.312   2.169  1.00  0.00           C
ATOM    621  CD1 LEU A 611       6.176  -8.178   1.971  1.00  0.00           C
ATOM    622  CD2 LEU A 611       7.079  -5.859   1.904  1.00  0.00           C
ATOM    623  N   HIS A 612      10.912  -8.965   3.556  1.00  0.00           N
ATOM    624  CA  HIS A 612      12.048  -9.402   2.753  1.00  0.00           C
ATOM    625  C   HIS A 612      12.185 -10.916   2.817  1.00  0.00           C
ATOM    626  O   HIS A 612      12.458 -11.533   1.783  1.00  0.00           O
ATOM    627  CB  HIS A 612      13.359  -8.719   3.155  1.00  0.00           C
ATOM    628  CG  HIS A 612      14.536  -9.095   2.263  1.00  0.00           C
ATOM    629  ND1 HIS A 612      15.303 -10.168   2.381  1.00  0.00           N
ATOM    630  CD2 HIS A 612      14.968  -8.372   1.176  1.00  0.00           C
ATOM    631  CE1 HIS A 612      16.178 -10.140   1.415  1.00  0.00           C
ATOM    632  NE2 HIS A 612      15.974  -9.063   0.696  1.00  0.00           N
ATOM    633  N   ALA A 613      11.964 -11.541   3.977  1.00  0.00           N
ATOM    634  CA  ALA A 613      11.990 -12.992   4.097  1.00  0.00           C
ATOM    635  C   ALA A 613      10.929 -13.608   3.196  1.00  0.00           C
ATOM    636  O   ALA A 613      11.225 -14.494   2.389  1.00  0.00           O
ATOM    637  CB  ALA A 613      11.677 -13.418   5.523  1.00  0.00           C
ATOM    638  N   PHE A 614       9.702 -13.092   3.285  1.00  0.00           N
ATOM    639  CA  PHE A 614       8.588 -13.525   2.453  1.00  0.00           C
ATOM    640  C   PHE A 614       8.886 -13.382   0.960  1.00  0.00           C
ATOM    641  O   PHE A 614       8.669 -14.297   0.158  1.00  0.00           O
ATOM    642  CB  PHE A 614       7.377 -12.685   2.852  1.00  0.00           C
ATOM    643  CG  PHE A 614       6.069 -13.027   2.158  1.00  0.00           C
ATOM    644  CD1 PHE A 614       5.407 -14.200   2.465  1.00  0.00           C
ATOM    645  CD2 PHE A 614       5.537 -12.145   1.238  1.00  0.00           C
ATOM    646  CE1 PHE A 614       4.207 -14.485   1.848  1.00  0.00           C
ATOM    647  CE2 PHE A 614       4.337 -12.442   0.628  1.00  0.00           C
ATOM    648  CZ  PHE A 614       3.671 -13.608   0.931  1.00  0.00           C
ATOM    649  N   LEU A 615       9.415 -12.225   0.566  1.00  0.00           N
ATOM    650  CA  LEU A 615       9.769 -11.945  -0.812  1.00  0.00           C
ATOM    651  C   LEU A 615      10.861 -12.884  -1.289  1.00  0.00           C
ATOM    652  O   LEU A 615      10.772 -13.397  -2.404  1.00  0.00           O
ATOM    653  CB  LEU A 615      10.239 -10.510  -0.960  1.00  0.00           C
ATOM    654  CG  LEU A 615       9.264  -9.357  -0.827  1.00  0.00           C
ATOM    655  CD1 LEU A 615      10.045  -8.059  -0.814  1.00  0.00           C
ATOM    656  CD2 LEU A 615       8.229  -9.363  -1.939  1.00  0.00           C
ATOM    657  N   LEU A 616      11.877 -13.167  -0.477  1.00  0.00           N
ATOM    658  CA  LEU A 616      12.913 -14.116  -0.845  1.00  0.00           C
ATOM    659  C   LEU A 616      12.287 -15.489  -1.071  1.00  0.00           C
ATOM    660  O   LEU A 616      12.506 -16.126  -2.110  1.00  0.00           O
ATOM    661  CB  LEU A 616      13.965 -14.155   0.259  1.00  0.00           C
ATOM    662  CG  LEU A 616      15.208 -15.020   0.111  1.00  0.00           C
ATOM    663  CD1 LEU A 616      16.039 -14.608  -1.095  1.00  0.00           C
ATOM    664  CD2 LEU A 616      16.035 -14.924   1.379  1.00  0.00           C
ATOM    665  N   ALA A 617      11.447 -15.907  -0.121  1.00  0.00           N
ATOM    666  CA  ALA A 617      10.727 -17.165  -0.191  1.00  0.00           C
ATOM    667  C   ALA A 617       9.843 -17.309  -1.419  1.00  0.00           C
ATOM    668  O   ALA A 617       9.711 -18.422  -1.929  1.00  0.00           O
ATOM    669  CB  ALA A 617       9.848 -17.324   1.038  1.00  0.00           C
ATOM    670  N   SER A 618       9.256 -16.238  -1.968  1.00  0.00           N
ATOM    671  CA  SER A 618       8.434 -16.371  -3.164  1.00  0.00           C
ATOM    672  C   SER A 618       9.174 -16.983  -4.353  1.00  0.00           C
ATOM    673  O   SER A 618       8.591 -17.709  -5.164  1.00  0.00           O
ATOM    674  CB  SER A 618       7.755 -15.053  -3.530  1.00  0.00           C
ATOM    675  OG  SER A 618       8.591 -13.998  -3.978  1.00  0.00           O
ATOM    676  N   ARG A 619      10.486 -16.746  -4.437  1.00  0.00           N
ATOM    677  CA  ARG A 619      11.302 -17.383  -5.456  1.00  0.00           C
ATOM    678  C   ARG A 619      11.977 -18.643  -4.932  1.00  0.00           C
ATOM    679  O   ARG A 619      12.337 -19.508  -5.731  1.00  0.00           O
ATOM    680  CB  ARG A 619      12.370 -16.438  -5.976  1.00  0.00           C
ATOM    681  CG  ARG A 619      11.834 -15.225  -6.724  1.00  0.00           C
ATOM    682  CD  ARG A 619      12.970 -14.262  -7.047  1.00  0.00           C
ATOM    683  NE  ARG A 619      13.493 -13.659  -5.830  1.00  0.00           N
ATOM    684  CZ  ARG A 619      14.738 -13.855  -5.380  1.00  0.00           C
ATOM    685  NH1 ARG A 619      15.609 -14.615  -6.058  1.00  0.00           N
ATOM    686  NH2 ARG A 619      15.096 -13.270  -4.238  1.00  0.00           N
ATOM    687  N   ILE A 620      12.196 -18.791  -3.623  1.00  0.00           N
ATOM    688  CA  ILE A 620      12.809 -19.998  -3.085  1.00  0.00           C
ATOM    689  C   ILE A 620      11.862 -20.713  -2.128  1.00  0.00           C
ATOM    690  O   ILE A 620      11.785 -20.429  -0.929  1.00  0.00           O
ATOM    691  CB  ILE A 620      14.246 -19.806  -2.526  1.00  0.00           C
ATOM    692  CG1 ILE A 620      14.376 -18.847  -1.340  1.00  0.00           C
ATOM    693  CG2 ILE A 620      15.231 -19.431  -3.631  1.00  0.00           C
ATOM    694  CD1 ILE A 620      15.754 -18.848  -0.647  1.00  0.00           C
ATOM    695  N   PRO A 624       8.359 -22.804  -4.437  1.00  0.00           N
ATOM    696  CA  PRO A 624       8.233 -21.360  -4.472  1.00  0.00           C
ATOM    697  C   PRO A 624       6.792 -20.967  -4.792  1.00  0.00           C
ATOM    698  O   PRO A 624       5.937 -21.820  -5.052  1.00  0.00           O
ATOM    699  CB  PRO A 624       9.168 -21.003  -5.620  1.00  0.00           C
ATOM    700  CG  PRO A 624       9.018 -22.153  -6.605  1.00  0.00           C
ATOM    701  CD  PRO A 624       8.961 -23.336  -5.646  1.00  0.00           C
ATOM    702  N   PHE A 625       6.503 -19.671  -4.759  1.00  0.00           N
ATOM    703  CA  PHE A 625       5.166 -19.159  -4.997  1.00  0.00           C
ATOM    704  C   PHE A 625       5.316 -17.755  -5.563  1.00  0.00           C
ATOM    705  O   PHE A 625       5.592 -16.793  -4.847  1.00  0.00           O
ATOM    706  CB  PHE A 625       4.302 -19.211  -3.709  1.00  0.00           C
ATOM    707  CG  PHE A 625       4.873 -18.559  -2.449  1.00  0.00           C
ATOM    708  CD1 PHE A 625       4.412 -17.320  -2.046  1.00  0.00           C
ATOM    709  CD2 PHE A 625       5.846 -19.204  -1.706  1.00  0.00           C
ATOM    710  CE1 PHE A 625       4.935 -16.727  -0.916  1.00  0.00           C
ATOM    711  CE2 PHE A 625       6.359 -18.605  -0.575  1.00  0.00           C
ATOM    712  CZ  PHE A 625       5.909 -17.366  -0.180  1.00  0.00           C
ATOM    713  N   ASN A 626       5.181 -17.616  -6.881  1.00  0.00           N
ATOM    714  CA  ASN A 626       5.357 -16.312  -7.513  1.00  0.00           C
ATOM    715  C   ASN A 626       4.216 -15.369  -7.163  1.00  0.00           C
ATOM    716  O   ASN A 626       3.054 -15.642  -7.470  1.00  0.00           O
ATOM    717  CB  ASN A 626       5.486 -16.388  -9.041  1.00  0.00           C
ATOM    718  CG  ASN A 626       5.821 -15.034  -9.667  1.00  0.00           C
ATOM    719  OD1 ASN A 626       6.424 -14.175  -9.032  1.00  0.00           O
ATOM    720  ND2 ASN A 626       5.485 -14.711 -10.902  1.00  0.00           N
ATOM    721  N   LEU A 627       4.544 -14.249  -6.526  1.00  0.00           N
ATOM    722  CA  LEU A 627       3.550 -13.255  -6.159  1.00  0.00           C
ATOM    723  C   LEU A 627       3.179 -12.439  -7.396  1.00  0.00           C
ATOM    724  O   LEU A 627       4.085 -11.918  -8.051  1.00  0.00           O
ATOM    725  CB  LEU A 627       4.136 -12.346  -5.082  1.00  0.00           C
ATOM    726  CG  LEU A 627       4.608 -12.983  -3.782  1.00  0.00           C
ATOM    727  CD1 LEU A 627       5.390 -11.980  -2.958  1.00  0.00           C
ATOM    728  CD2 LEU A 627       3.445 -13.553  -2.989  1.00  0.00           C
ATOM    729  N   PRO A 628       1.911 -12.299  -7.799  1.00  0.00           N
ATOM    730  CA  PRO A 628       1.519 -11.522  -8.974  1.00  0.00           C
ATOM    731  C   PRO A 628       1.585 -10.014  -8.731  1.00  0.00           C
ATOM    732  O   PRO A 628       1.405  -9.534  -7.607  1.00  0.00           O
ATOM    733  CB  PRO A 628       0.109 -12.030  -9.206  1.00  0.00           C
ATOM    734  CG  PRO A 628      -0.430 -12.237  -7.812  1.00  0.00           C
ATOM    735  CD  PRO A 628       0.758 -12.902  -7.135  1.00  0.00           C
ATOM    736  N   LEU A 629       1.831  -9.265  -9.813  1.00  0.00           N
ATOM    737  CA  LEU A 629       1.980  -7.811  -9.826  1.00  0.00           C
ATOM    738  C   LEU A 629       1.134  -7.022  -8.827  1.00  0.00           C
ATOM    739  O   LEU A 629       1.699  -6.308  -7.997  1.00  0.00           O
ATOM    740  CB  LEU A 629       1.737  -7.301 -11.252  1.00  0.00           C
ATOM    741  CG  LEU A 629       1.973  -5.831 -11.616  1.00  0.00           C
ATOM    742  CD1 LEU A 629       3.431  -5.430 -11.438  1.00  0.00           C
ATOM    743  CD2 LEU A 629       1.538  -5.572 -13.049  1.00  0.00           C
ATOM    744  N   GLN A 630      -0.203  -7.143  -8.832  1.00  0.00           N
ATOM    745  CA  GLN A 630      -1.047  -6.385  -7.908  1.00  0.00           C
ATOM    746  C   GLN A 630      -0.718  -6.642  -6.441  1.00  0.00           C
ATOM    747  O   GLN A 630      -0.803  -5.728  -5.624  1.00  0.00           O
ATOM    748  CB  GLN A 630      -2.549  -6.616  -8.133  1.00  0.00           C
ATOM    749  CG  GLN A 630      -3.407  -5.513  -7.487  1.00  0.00           C
ATOM    750  CD  GLN A 630      -4.527  -5.960  -6.552  1.00  0.00           C
ATOM    751  OE1 GLN A 630      -4.523  -5.702  -5.341  1.00  0.00           O
ATOM    752  NE2 GLN A 630      -5.545  -6.635  -7.062  1.00  0.00           N
ATOM    753  N   THR A 631      -0.314  -7.860  -6.085  1.00  0.00           N
ATOM    754  CA  THR A 631       0.063  -8.183  -4.719  1.00  0.00           C
ATOM    755  C   THR A 631       1.339  -7.437  -4.332  1.00  0.00           C
ATOM    756  O   THR A 631       1.464  -6.953  -3.208  1.00  0.00           O
ATOM    757  CB  THR A 631       0.212  -9.712  -4.635  1.00  0.00           C
ATOM    758  OG1 THR A 631      -1.042 -10.216  -5.095  1.00  0.00           O
ATOM    759  CG2 THR A 631       0.519 -10.245  -3.245  1.00  0.00           C
ATOM    760  N   LEU A 632       2.273  -7.282  -5.269  1.00  0.00           N
ATOM    761  CA  LEU A 632       3.492  -6.532  -5.014  1.00  0.00           C
ATOM    762  C   LEU A 632       3.209  -5.047  -4.877  1.00  0.00           C
ATOM    763  O   LEU A 632       3.706  -4.399  -3.954  1.00  0.00           O
ATOM    764  CB  LEU A 632       4.491  -6.740  -6.131  1.00  0.00           C
ATOM    765  CG  LEU A 632       4.960  -8.146  -6.440  1.00  0.00           C
ATOM    766  CD1 LEU A 632       5.875  -8.058  -7.628  1.00  0.00           C
ATOM    767  CD2 LEU A 632       5.665  -8.795  -5.262  1.00  0.00           C
ATOM    768  N   ILE A 633       2.377  -4.509  -5.779  1.00  0.00           N
ATOM    769  CA  ILE A 633       1.966  -3.109  -5.731  1.00  0.00           C
ATOM    770  C   ILE A 633       1.289  -2.858  -4.389  1.00  0.00           C
ATOM    771  O   ILE A 633       1.546  -1.849  -3.739  1.00  0.00           O
ATOM    772  CB  ILE A 633       1.024  -2.741  -6.905  1.00  0.00           C
ATOM    773  CG1 ILE A 633       1.651  -3.054  -8.257  1.00  0.00           C
ATOM    774  CG2 ILE A 633       0.649  -1.260  -6.854  1.00  0.00           C
ATOM    775  CD1 ILE A 633       0.663  -2.945  -9.433  1.00  0.00           C
ATOM    776  N   ARG A 634       0.478  -3.831  -3.956  1.00  0.00           N
ATOM    777  CA  ARG A 634      -0.180  -3.816  -2.663  1.00  0.00           C
ATOM    778  C   ARG A 634       0.823  -3.592  -1.550  1.00  0.00           C
ATOM    779  O   ARG A 634       0.682  -2.601  -0.846  1.00  0.00           O
ATOM    780  CB  ARG A 634      -0.944  -5.115  -2.456  1.00  0.00           C
ATOM    781  CG  ARG A 634      -1.716  -5.196  -1.153  1.00  0.00           C
ATOM    782  CD  ARG A 634      -3.003  -5.984  -1.353  1.00  0.00           C
ATOM    783  NE  ARG A 634      -3.837  -5.408  -2.404  1.00  0.00           N
ATOM    784  CZ  ARG A 634      -4.472  -4.232  -2.281  1.00  0.00           C
ATOM    785  NH1 ARG A 634      -4.376  -3.484  -1.165  1.00  0.00           N
ATOM    786  NH2 ARG A 634      -5.197  -3.832  -3.330  1.00  0.00           N
ATOM    787  N   PHE A 635       1.856  -4.434  -1.439  1.00  0.00           N
ATOM    788  CA  PHE A 635       2.884  -4.280  -0.416  1.00  0.00           C
ATOM    789  C   PHE A 635       3.434  -2.862  -0.357  1.00  0.00           C
ATOM    790  O   PHE A 635       3.611  -2.291   0.718  1.00  0.00           O
ATOM    791  CB  PHE A 635       4.059  -5.224  -0.661  1.00  0.00           C
ATOM    792  CG  PHE A 635       3.745  -6.712  -0.751  1.00  0.00           C
ATOM    793  CD1 PHE A 635       2.714  -7.282  -0.025  1.00  0.00           C
ATOM    794  CD2 PHE A 635       4.523  -7.498  -1.574  1.00  0.00           C
ATOM    795  CE1 PHE A 635       2.468  -8.635  -0.128  1.00  0.00           C
ATOM    796  CE2 PHE A 635       4.269  -8.847  -1.672  1.00  0.00           C
ATOM    797  CZ  PHE A 635       3.245  -9.417  -0.951  1.00  0.00           C
ATOM    798  N   MET A 636       3.667  -2.273  -1.531  1.00  0.00           N
ATOM    799  CA  MET A 636       4.139  -0.903  -1.626  1.00  0.00           C
ATOM    800  C   MET A 636       3.108   0.092  -1.106  1.00  0.00           C
ATOM    801  O   MET A 636       3.475   1.040  -0.411  1.00  0.00           O
ATOM    802  CB  MET A 636       4.496  -0.556  -3.067  1.00  0.00           C
ATOM    803  CG  MET A 636       5.590  -1.414  -3.676  1.00  0.00           C
ATOM    804  SD  MET A 636       6.037  -0.882  -5.347  1.00  0.00           S
ATOM    805  CE  MET A 636       5.531  -2.299  -6.271  1.00  0.00           C
ATOM    806  N   VAL A 637       1.824  -0.109  -1.414  1.00  0.00           N
ATOM    807  CA  VAL A 637       0.750   0.766  -0.958  1.00  0.00           C
ATOM    808  C   VAL A 637       0.633   0.691   0.558  1.00  0.00           C
ATOM    809  O   VAL A 637       0.710   1.728   1.218  1.00  0.00           O
ATOM    810  CB  VAL A 637      -0.594   0.412  -1.643  1.00  0.00           C
ATOM    811  CG1 VAL A 637      -1.733   1.305  -1.171  1.00  0.00           C
ATOM    812  CG2 VAL A 637      -0.473   0.559  -3.147  1.00  0.00           C
ATOM    813  N   ASP A 638       0.494  -0.512   1.118  1.00  0.00           N
ATOM    814  CA  ASP A 638       0.404  -0.747   2.553  1.00  0.00           C
ATOM    815  C   ASP A 638       1.535  -0.056   3.308  1.00  0.00           C
ATOM    816  O   ASP A 638       1.301   0.731   4.236  1.00  0.00           O
ATOM    817  CB  ASP A 638       0.449  -2.256   2.826  1.00  0.00           C
ATOM    818  CG  ASP A 638      -0.700  -3.122   2.304  1.00  0.00           C
ATOM    819  OD1 ASP A 638      -1.407  -2.758   1.358  1.00  0.00           O
ATOM    820  OD2 ASP A 638      -0.883  -4.203   2.856  1.00  0.00           O
ATOM    821  N   ILE A 639       2.780  -0.277   2.861  1.00  0.00           N
ATOM    822  CA  ILE A 639       3.946   0.397   3.426  1.00  0.00           C
ATOM    823  C   ILE A 639       3.802   1.907   3.276  1.00  0.00           C
ATOM    824  O   ILE A 639       4.060   2.638   4.236  1.00  0.00           O
ATOM    825  CB  ILE A 639       5.278  -0.067   2.777  1.00  0.00           C
ATOM    826  CG1 ILE A 639       5.516  -1.554   2.973  1.00  0.00           C
ATOM    827  CG2 ILE A 639       6.479   0.681   3.355  1.00  0.00           C
ATOM    828  CD1 ILE A 639       6.720  -2.106   2.185  1.00  0.00           C
ATOM    829  N   ALA A 640       3.385   2.406   2.110  1.00  0.00           N
ATOM    830  CA  ALA A 640       3.231   3.834   1.891  1.00  0.00           C
ATOM    831  C   ALA A 640       2.220   4.440   2.849  1.00  0.00           C
ATOM    832  O   ALA A 640       2.492   5.508   3.390  1.00  0.00           O
ATOM    833  CB  ALA A 640       2.776   4.123   0.471  1.00  0.00           C
ATOM    834  N   CYS A 641       1.103   3.767   3.135  1.00  0.00           N
ATOM    835  CA  CYS A 641       0.128   4.230   4.112  1.00  0.00           C
ATOM    836  C   CYS A 641       0.729   4.267   5.514  1.00  0.00           C
ATOM    837  O   CYS A 641       0.542   5.241   6.252  1.00  0.00           O
ATOM    838  CB  CYS A 641      -1.104   3.339   4.084  1.00  0.00           C
ATOM    839  SG  CYS A 641      -1.950   3.354   2.482  1.00  0.00           S
ATOM    840  N   GLY A 642       1.516   3.256   5.897  1.00  0.00           N
ATOM    841  CA  GLY A 642       2.210   3.257   7.180  1.00  0.00           C
ATOM    842  C   GLY A 642       3.155   4.448   7.296  1.00  0.00           C
ATOM    843  O   GLY A 642       3.168   5.193   8.283  1.00  0.00           O
ATOM    844  N   MET A 643       3.930   4.657   6.236  1.00  0.00           N
ATOM    845  CA  MET A 643       4.861   5.766   6.152  1.00  0.00           C
ATOM    846  C   MET A 643       4.167   7.106   5.987  1.00  0.00           C
ATOM    847  O   MET A 643       4.719   8.128   6.392  1.00  0.00           O
ATOM    848  CB  MET A 643       5.840   5.552   5.015  1.00  0.00           C
ATOM    849  CG  MET A 643       6.755   4.364   5.241  1.00  0.00           C
ATOM    850  SD  MET A 643       7.729   4.518   6.760  1.00  0.00           S
ATOM    851  CE  MET A 643       8.919   5.721   6.241  1.00  0.00           C
ATOM    852  N   GLU A 644       2.948   7.141   5.449  1.00  0.00           N
ATOM    853  CA  GLU A 644       2.136   8.346   5.345  1.00  0.00           C
ATOM    854  C   GLU A 644       1.859   8.805   6.767  1.00  0.00           C
ATOM    855  O   GLU A 644       2.141   9.948   7.136  1.00  0.00           O
ATOM    856  CB  GLU A 644       0.852   7.975   4.611  1.00  0.00           C
ATOM    857  CG  GLU A 644      -0.278   8.982   4.523  1.00  0.00           C
ATOM    858  CD  GLU A 644      -1.414   8.463   3.661  1.00  0.00           C
ATOM    859  OE1 GLU A 644      -1.413   8.728   2.462  1.00  0.00           O
ATOM    860  OE2 GLU A 644      -2.301   7.777   4.163  1.00  0.00           O
ATOM    861  N   TYR A 645       1.383   7.872   7.592  1.00  0.00           N
ATOM    862  CA  TYR A 645       1.147   8.123   8.999  1.00  0.00           C
ATOM    863  C   TYR A 645       2.418   8.590   9.703  1.00  0.00           C
ATOM    864  O   TYR A 645       2.396   9.594  10.415  1.00  0.00           O
ATOM    865  CB  TYR A 645       0.601   6.849   9.634  1.00  0.00           C
ATOM    866  CG  TYR A 645       0.214   7.002  11.098  1.00  0.00           C
ATOM    867  CD1 TYR A 645      -1.060   7.416  11.435  1.00  0.00           C
ATOM    868  CD2 TYR A 645       1.143   6.720  12.080  1.00  0.00           C
ATOM    869  CE1 TYR A 645      -1.404   7.553  12.762  1.00  0.00           C
ATOM    870  CE2 TYR A 645       0.806   6.870  13.403  1.00  0.00           C
ATOM    871  CZ  TYR A 645      -0.464   7.279  13.733  1.00  0.00           C
ATOM    872  OH  TYR A 645      -0.797   7.423  15.066  1.00  0.00           O
ATOM    873  N   LEU A 646       3.542   7.890   9.528  1.00  0.00           N
ATOM    874  CA  LEU A 646       4.785   8.281  10.182  1.00  0.00           C
ATOM    875  C   LEU A 646       5.246   9.673   9.768  1.00  0.00           C
ATOM    876  O   LEU A 646       5.568  10.495  10.631  1.00  0.00           O
ATOM    877  CB  LEU A 646       5.891   7.255   9.955  1.00  0.00           C
ATOM    878  CG  LEU A 646       5.669   5.831  10.460  1.00  0.00           C
ATOM    879  CD1 LEU A 646       6.891   4.988  10.153  1.00  0.00           C
ATOM    880  CD2 LEU A 646       5.378   5.801  11.955  1.00  0.00           C
ATOM    881  N   SER A 647       5.224   9.990   8.474  1.00  0.00           N
ATOM    882  CA  SER A 647       5.595  11.313   8.008  1.00  0.00           C
ATOM    883  C   SER A 647       4.663  12.402   8.528  1.00  0.00           C
ATOM    884  O   SER A 647       5.152  13.453   8.941  1.00  0.00           O
ATOM    885  CB  SER A 647       5.731  11.327   6.489  1.00  0.00           C
ATOM    886  OG  SER A 647       4.595  10.897   5.751  1.00  0.00           O
ATOM    887  N   SER A 648       3.347  12.183   8.603  1.00  0.00           N
ATOM    888  CA  SER A 648       2.450  13.163   9.199  1.00  0.00           C
ATOM    889  C   SER A 648       2.671  13.290  10.708  1.00  0.00           C
ATOM    890  O   SER A 648       2.483  14.365  11.281  1.00  0.00           O
ATOM    891  CB  SER A 648       1.004  12.840   8.830  1.00  0.00           C
ATOM    892  OG  SER A 648       0.647  11.475   8.996  1.00  0.00           O
ATOM    893  N   ARG A 649       3.146  12.232  11.374  1.00  0.00           N
ATOM    894  CA  ARG A 649       3.555  12.326  12.769  1.00  0.00           C
ATOM    895  C   ARG A 649       4.896  13.034  12.916  1.00  0.00           C
ATOM    896  O   ARG A 649       5.239  13.447  14.023  1.00  0.00           O
ATOM    897  CB  ARG A 649       3.698  10.955  13.419  1.00  0.00           C
ATOM    898  CG  ARG A 649       2.416  10.166  13.616  1.00  0.00           C
ATOM    899  CD  ARG A 649       1.492  10.881  14.588  1.00  0.00           C
ATOM    900  NE  ARG A 649       0.729   9.936  15.376  1.00  0.00           N
ATOM    901  CZ  ARG A 649       0.520  10.108  16.683  1.00  0.00           C
ATOM    902  NH1 ARG A 649      -0.147   9.173  17.340  1.00  0.00           N
ATOM    903  NH2 ARG A 649       0.981  11.179  17.331  1.00  0.00           N
ATOM    904  N   ASN A 650       5.663  13.174  11.828  1.00  0.00           N
ATOM    905  CA  ASN A 650       7.011  13.753  11.770  1.00  0.00           C
ATOM    906  C   ASN A 650       8.062  12.748  12.221  1.00  0.00           C
ATOM    907  O   ASN A 650       9.210  13.085  12.527  1.00  0.00           O
ATOM    908  CB  ASN A 650       7.215  15.088  12.516  1.00  0.00           C
ATOM    909  CG  ASN A 650       6.283  16.207  12.088  1.00  0.00           C
ATOM    910  OD1 ASN A 650       6.595  17.038  11.238  1.00  0.00           O
ATOM    911  ND2 ASN A 650       5.096  16.270  12.671  1.00  0.00           N
ATOM    912  N   PHE A 651       7.697  11.467  12.240  1.00  0.00           N
ATOM    913  CA  PHE A 651       8.628  10.419  12.594  1.00  0.00           C
ATOM    914  C   PHE A 651       9.433  10.044  11.360  1.00  0.00           C
ATOM    915  O   PHE A 651       8.923   9.494  10.381  1.00  0.00           O
ATOM    916  CB  PHE A 651       7.888   9.208  13.164  1.00  0.00           C
ATOM    917  CG  PHE A 651       8.818   8.106  13.660  1.00  0.00           C
ATOM    918  CD1 PHE A 651       8.878   6.901  12.987  1.00  0.00           C
ATOM    919  CD2 PHE A 651       9.603   8.314  14.780  1.00  0.00           C
ATOM    920  CE1 PHE A 651       9.725   5.907  13.432  1.00  0.00           C
ATOM    921  CE2 PHE A 651      10.447   7.315  15.219  1.00  0.00           C
ATOM    922  CZ  PHE A 651      10.510   6.114  14.546  1.00  0.00           C
ATOM    923  N   ILE A 652      10.718  10.364  11.436  1.00  0.00           N
ATOM    924  CA  ILE A 652      11.656  10.043  10.379  1.00  0.00           C
ATOM    925  C   ILE A 652      12.208   8.664  10.718  1.00  0.00           C
ATOM    926  O   ILE A 652      13.011   8.500  11.650  1.00  0.00           O
ATOM    927  CB  ILE A 652      12.744  11.141  10.316  1.00  0.00           C
ATOM    928  CG1 ILE A 652      12.132  12.517  10.053  1.00  0.00           C
ATOM    929  CG2 ILE A 652      13.772  10.813   9.245  1.00  0.00           C
ATOM    930  CD1 ILE A 652      13.111  13.706  10.142  1.00  0.00           C
ATOM    931  N   HIS A 653      11.715   7.684   9.965  1.00  0.00           N
ATOM    932  CA  HIS A 653      12.057   6.277  10.110  1.00  0.00           C
ATOM    933  C   HIS A 653      13.484   6.007   9.658  1.00  0.00           C
ATOM    934  O   HIS A 653      14.166   5.160  10.246  1.00  0.00           O
ATOM    935  CB  HIS A 653      11.077   5.449   9.285  1.00  0.00           C
ATOM    936  CG  HIS A 653      11.223   3.932   9.335  1.00  0.00           C
ATOM    937  ND1 HIS A 653      12.132   3.162   9.919  1.00  0.00           N
ATOM    938  CD2 HIS A 653      10.329   3.106   8.702  1.00  0.00           C
ATOM    939  CE1 HIS A 653      11.823   1.917   9.678  1.00  0.00           C
ATOM    940  NE2 HIS A 653      10.741   1.891   8.943  1.00  0.00           N
ATOM    941  N   ARG A 654      13.957   6.742   8.645  1.00  0.00           N
ATOM    942  CA  ARG A 654      15.312   6.666   8.111  1.00  0.00           C
ATOM    943  C   ARG A 654      15.579   5.376   7.356  1.00  0.00           C
ATOM    944  O   ARG A 654      15.701   5.397   6.131  1.00  0.00           O
ATOM    945  CB  ARG A 654      16.399   6.903   9.175  1.00  0.00           C
ATOM    946  CG  ARG A 654      16.159   8.159   9.994  1.00  0.00           C
ATOM    947  CD  ARG A 654      16.932   8.105  11.291  1.00  0.00           C
ATOM    948  NE  ARG A 654      16.182   8.757  12.355  1.00  0.00           N
ATOM    949  CZ  ARG A 654      16.645   9.818  13.031  1.00  0.00           C
ATOM    950  NH1 ARG A 654      15.919  10.305  14.046  1.00  0.00           N
ATOM    951  NH2 ARG A 654      17.821  10.378  12.697  1.00  0.00           N
ATOM    952  N   ASP A 655      15.683   4.242   8.049  1.00  0.00           N
ATOM    953  CA  ASP A 655      15.940   2.983   7.378  1.00  0.00           C
ATOM    954  C   ASP A 655      14.622   2.329   7.005  1.00  0.00           C
ATOM    955  O   ASP A 655      14.088   1.491   7.734  1.00  0.00           O
ATOM    956  CB  ASP A 655      16.801   2.047   8.249  1.00  0.00           C
ATOM    957  CG  ASP A 655      17.127   0.706   7.596  1.00  0.00           C
ATOM    958  OD1 ASP A 655      17.443   0.657   6.408  1.00  0.00           O
ATOM    959  OD2 ASP A 655      17.093  -0.328   8.265  1.00  0.00           O
ATOM    960  N   LEU A 656      14.056   2.684   5.860  1.00  0.00           N
ATOM    961  CA  LEU A 656      12.899   1.951   5.390  1.00  0.00           C
ATOM    962  C   LEU A 656      13.447   0.897   4.447  1.00  0.00           C
ATOM    963  O   LEU A 656      14.265   1.180   3.571  1.00  0.00           O
ATOM    964  CB  LEU A 656      11.866   2.832   4.700  1.00  0.00           C
ATOM    965  CG  LEU A 656      10.596   2.142   4.203  1.00  0.00           C
ATOM    966  CD1 LEU A 656       9.827   1.467   5.331  1.00  0.00           C
ATOM    967  CD2 LEU A 656       9.709   3.152   3.523  1.00  0.00           C
ATOM    968  N   ALA A 657      13.017  -0.339   4.665  1.00  0.00           N
ATOM    969  CA  ALA A 657      13.458  -1.472   3.874  1.00  0.00           C
ATOM    970  C   ALA A 657      12.459  -2.592   4.085  1.00  0.00           C
ATOM    971  O   ALA A 657      11.799  -2.623   5.130  1.00  0.00           O
ATOM    972  CB  ALA A 657      14.787  -1.975   4.396  1.00  0.00           C
ATOM    973  N   ALA A 658      12.338  -3.543   3.157  1.00  0.00           N
ATOM    974  CA  ALA A 658      11.395  -4.647   3.287  1.00  0.00           C
ATOM    975  C   ALA A 658      11.583  -5.497   4.540  1.00  0.00           C
ATOM    976  O   ALA A 658      10.617  -6.038   5.079  1.00  0.00           O
ATOM    977  CB  ALA A 658      11.493  -5.556   2.074  1.00  0.00           C
ATOM    978  N   ARG A 659      12.814  -5.579   5.057  1.00  0.00           N
ATOM    979  CA  ARG A 659      13.093  -6.275   6.311  1.00  0.00           C
ATOM    980  C   ARG A 659      12.443  -5.599   7.518  1.00  0.00           C
ATOM    981  O   ARG A 659      12.186  -6.217   8.547  1.00  0.00           O
ATOM    982  CB  ARG A 659      14.602  -6.398   6.553  1.00  0.00           C
ATOM    983  CG  ARG A 659      15.287  -5.051   6.739  1.00  0.00           C
ATOM    984  CD  ARG A 659      16.758  -5.143   7.106  1.00  0.00           C
ATOM    985  NE  ARG A 659      17.291  -3.792   7.169  1.00  0.00           N
ATOM    986  CZ  ARG A 659      17.664  -3.115   6.075  1.00  0.00           C
ATOM    987  NH1 ARG A 659      17.628  -3.675   4.862  1.00  0.00           N
ATOM    988  NH2 ARG A 659      18.049  -1.859   6.199  1.00  0.00           N
ATOM    989  N   ASN A 660      12.164  -4.301   7.410  1.00  0.00           N
ATOM    990  CA  ASN A 660      11.514  -3.569   8.482  1.00  0.00           C
ATOM    991  C   ASN A 660      10.007  -3.603   8.287  1.00  0.00           C
ATOM    992  O   ASN A 660       9.272  -2.898   8.978  1.00  0.00           O
ATOM    993  CB  ASN A 660      12.005  -2.117   8.539  1.00  0.00           C
ATOM    994  CG  ASN A 660      13.457  -1.974   8.969  1.00  0.00           C
ATOM    995  OD1 ASN A 660      13.950  -2.687   9.839  1.00  0.00           O
ATOM    996  ND2 ASN A 660      14.230  -1.069   8.404  1.00  0.00           N
ATOM    997  N   CYS A 661       9.474  -4.403   7.368  1.00  0.00           N
ATOM    998  CA  CYS A 661       8.043  -4.446   7.166  1.00  0.00           C
ATOM    999  C   CYS A 661       7.513  -5.823   7.529  1.00  0.00           C
ATOM   1000  O   CYS A 661       7.663  -6.777   6.771  1.00  0.00           O
ATOM   1001  CB  CYS A 661       7.738  -4.074   5.726  1.00  0.00           C
ATOM   1002  SG  CYS A 661       8.353  -2.426   5.296  1.00  0.00           S
ATOM   1003  N   MET A 662       6.910  -5.958   8.707  1.00  0.00           N
ATOM   1004  CA  MET A 662       6.367  -7.231   9.161  1.00  0.00           C
ATOM   1005  C   MET A 662       4.980  -7.461   8.592  1.00  0.00           C
ATOM   1006  O   MET A 662       4.209  -6.514   8.419  1.00  0.00           O
ATOM   1007  CB  MET A 662       6.255  -7.260  10.676  1.00  0.00           C
ATOM   1008  CG  MET A 662       7.579  -7.300  11.408  1.00  0.00           C
ATOM   1009  SD  MET A 662       8.439  -8.870  11.155  1.00  0.00           S
ATOM   1010  CE  MET A 662       8.069  -9.680  12.685  1.00  0.00           C
ATOM   1011  N   LEU A 663       4.632  -8.714   8.323  1.00  0.00           N
ATOM   1012  CA  LEU A 663       3.301  -9.051   7.853  1.00  0.00           C
ATOM   1013  C   LEU A 663       2.403  -9.301   9.056  1.00  0.00           C
ATOM   1014  O   LEU A 663       2.801  -9.957  10.028  1.00  0.00           O
ATOM   1015  CB  LEU A 663       3.357 -10.296   6.980  1.00  0.00           C
ATOM   1016  CG  LEU A 663       4.149 -10.227   5.682  1.00  0.00           C
ATOM   1017  CD1 LEU A 663       4.257 -11.604   5.063  1.00  0.00           C
ATOM   1018  CD2 LEU A 663       3.497  -9.265   4.703  1.00  0.00           C
ATOM   1019  N   ALA A 664       1.190  -8.765   8.999  1.00  0.00           N
ATOM   1020  CA  ALA A 664       0.221  -8.935  10.066  1.00  0.00           C
ATOM   1021  C   ALA A 664      -0.567 -10.243   9.966  1.00  0.00           C
ATOM   1022  O   ALA A 664      -0.205 -11.128   9.188  1.00  0.00           O
ATOM   1023  CB  ALA A 664      -0.717  -7.739  10.053  1.00  0.00           C
ATOM   1024  N   GLU A 665      -1.616 -10.405  10.778  1.00  0.00           N
ATOM   1025  CA  GLU A 665      -2.422 -11.621  10.858  1.00  0.00           C
ATOM   1026  C   GLU A 665      -3.112 -11.938   9.532  1.00  0.00           C
ATOM   1027  O   GLU A 665      -2.974 -13.026   8.968  1.00  0.00           O
ATOM   1028  CB  GLU A 665      -3.433 -11.410  11.998  1.00  0.00           C
ATOM   1029  CG  GLU A 665      -4.464 -12.496  12.312  1.00  0.00           C
ATOM   1030  CD  GLU A 665      -3.904 -13.880  12.583  1.00  0.00           C
ATOM   1031  OE1 GLU A 665      -3.048 -14.064  13.449  1.00  0.00           O
ATOM   1032  OE2 GLU A 665      -4.275 -14.826  11.896  1.00  0.00           O
ATOM   1033  N   ASP A 666      -3.824 -10.921   9.062  1.00  0.00           N
ATOM   1034  CA  ASP A 666      -4.554 -10.868   7.802  1.00  0.00           C
ATOM   1035  C   ASP A 666      -3.671 -10.885   6.555  1.00  0.00           C
ATOM   1036  O   ASP A 666      -4.128 -11.243   5.467  1.00  0.00           O
ATOM   1037  CB  ASP A 666      -5.369  -9.564   7.824  1.00  0.00           C
ATOM   1038  CG  ASP A 666      -4.578  -8.275   8.064  1.00  0.00           C
ATOM   1039  OD1 ASP A 666      -3.387  -8.316   8.384  1.00  0.00           O
ATOM   1040  OD2 ASP A 666      -5.145  -7.198   7.954  1.00  0.00           O
ATOM   1041  N   MET A 667      -2.409 -10.495   6.763  1.00  0.00           N
ATOM   1042  CA  MET A 667      -1.328 -10.387   5.788  1.00  0.00           C
ATOM   1043  C   MET A 667      -1.182  -8.996   5.187  1.00  0.00           C
ATOM   1044  O   MET A 667      -0.536  -8.843   4.144  1.00  0.00           O
ATOM   1045  CB  MET A 667      -1.314 -11.463   4.685  1.00  0.00           C
ATOM   1046  CG  MET A 667      -0.989 -12.859   5.187  1.00  0.00           C
ATOM   1047  SD  MET A 667       0.772 -13.048   5.556  1.00  0.00           S
ATOM   1048  CE  MET A 667       1.220 -14.069   4.184  1.00  0.00           C
ATOM   1049  N   THR A 668      -1.690  -7.954   5.852  1.00  0.00           N
ATOM   1050  CA  THR A 668      -1.379  -6.600   5.428  1.00  0.00           C
ATOM   1051  C   THR A 668       0.041  -6.280   5.892  1.00  0.00           C
ATOM   1052  O   THR A 668       0.584  -6.907   6.821  1.00  0.00           O
ATOM   1053  CB  THR A 668      -2.429  -5.575   5.907  1.00  0.00           C
ATOM   1054  OG1 THR A 668      -2.580  -5.663   7.322  1.00  0.00           O
ATOM   1055  CG2 THR A 668      -3.760  -5.796   5.207  1.00  0.00           C
ATOM   1056  N   VAL A 669       0.702  -5.350   5.212  1.00  0.00           N
ATOM   1057  CA  VAL A 669       2.084  -5.054   5.534  1.00  0.00           C
ATOM   1058  C   VAL A 669       2.151  -3.930   6.557  1.00  0.00           C
ATOM   1059  O   VAL A 669       1.467  -2.912   6.444  1.00  0.00           O
ATOM   1060  CB  VAL A 669       2.892  -4.724   4.267  1.00  0.00           C
ATOM   1061  CG1 VAL A 669       4.367  -4.618   4.601  1.00  0.00           C
ATOM   1062  CG2 VAL A 669       2.737  -5.812   3.218  1.00  0.00           C
ATOM   1063  N   CYS A 670       2.981  -4.121   7.572  1.00  0.00           N
ATOM   1064  CA  CYS A 670       3.142  -3.157   8.636  1.00  0.00           C
ATOM   1065  C   CYS A 670       4.598  -2.762   8.812  1.00  0.00           C
ATOM   1066  O   CYS A 670       5.500  -3.598   8.766  1.00  0.00           O
ATOM   1067  CB  CYS A 670       2.633  -3.731   9.944  1.00  0.00           C
ATOM   1068  SG  CYS A 670       0.879  -4.178   9.915  1.00  0.00           S
ATOM   1069  N   VAL A 671       4.833  -1.470   9.018  1.00  0.00           N
ATOM   1070  CA  VAL A 671       6.165  -0.934   9.273  1.00  0.00           C
ATOM   1071  C   VAL A 671       6.568  -1.331  10.697  1.00  0.00           C
ATOM   1072  O   VAL A 671       5.721  -1.339  11.600  1.00  0.00           O
ATOM   1073  CB  VAL A 671       6.112   0.603   9.110  1.00  0.00           C
ATOM   1074  CG1 VAL A 671       7.465   1.227   9.394  1.00  0.00           C
ATOM   1075  CG2 VAL A 671       5.689   0.988   7.697  1.00  0.00           C
ATOM   1076  N   ALA A 672       7.839  -1.674  10.910  1.00  0.00           N
ATOM   1077  CA  ALA A 672       8.341  -2.166  12.186  1.00  0.00           C
ATOM   1078  C   ALA A 672       9.815  -1.836  12.406  1.00  0.00           C
ATOM   1079  O   ALA A 672      10.514  -1.367  11.506  1.00  0.00           O
ATOM   1080  CB  ALA A 672       8.221  -3.682  12.201  1.00  0.00           C
ATOM   1081  N   ASP A 673      10.254  -2.059  13.637  1.00  0.00           N
ATOM   1082  CA  ASP A 673      11.619  -1.773  14.051  1.00  0.00           C
ATOM   1083  C   ASP A 673      12.597  -2.958  13.974  1.00  0.00           C
ATOM   1084  O   ASP A 673      12.761  -3.733  14.932  1.00  0.00           O
ATOM   1085  CB  ASP A 673      11.610  -1.229  15.481  1.00 30.00           C
ATOM   1086  CG  ASP A 673      11.110   0.200  15.557  1.00 30.00           C
ATOM   1087  OD1 ASP A 673      11.948   1.126  15.540  1.00 30.00           O
ATOM   1088  OD2 ASP A 673       9.898   0.493  15.635  1.00 30.00           O
ATOM   1089  N   PHE A 674      13.374  -3.150  12.874  1.00  0.00           N
ATOM   1090  CA  PHE A 674      14.488  -4.100  12.873  1.00  0.00           C
ATOM   1091  C   PHE A 674      15.794  -3.341  13.029  1.00  0.00           C
ATOM   1092  O   PHE A 674      16.177  -3.017  14.161  1.00  0.00           O
ATOM   1093  CB  PHE A 674      14.545  -5.077  11.701  1.00  0.00           C
ATOM   1094  CG  PHE A 674      13.424  -6.103  11.680  1.00  0.00           C
ATOM   1095  CD1 PHE A 674      12.437  -6.119  12.671  1.00  0.00           C
ATOM   1096  CD2 PHE A 674      13.393  -7.037  10.639  1.00  0.00           C
ATOM   1097  CE1 PHE A 674      11.426  -7.076  12.617  1.00  0.00           C
ATOM   1098  CE2 PHE A 674      12.373  -7.987  10.590  1.00  0.00           C
ATOM   1099  CZ  PHE A 674      11.385  -7.997  11.570  1.00  0.00           C
ATOM   1100  N   LEU A 694      24.507   3.381   8.541  1.00  0.00           N
ATOM   1101  CA  LEU A 694      24.754   1.956   8.426  1.00  0.00           C
ATOM   1102  C   LEU A 694      24.116   1.343   7.175  1.00  0.00           C
ATOM   1103  O   LEU A 694      24.880   0.783   6.388  1.00  0.00           O
ATOM   1104  CB  LEU A 694      24.448   1.227   9.748  1.00  0.00           C
ATOM   1105  CG  LEU A 694      24.879  -0.216  10.053  1.00  0.00           C
ATOM   1106  CD1 LEU A 694      24.714  -0.516  11.535  1.00  0.00           C
ATOM   1107  CD2 LEU A 694      24.171  -1.302   9.251  1.00  0.00           C
ATOM   1108  N   PRO A 695      22.807   1.384   6.867  1.00  0.00           N
ATOM   1109  CA  PRO A 695      22.242   0.772   5.663  1.00  0.00           C
ATOM   1110  C   PRO A 695      22.488   1.599   4.394  1.00  0.00           C
ATOM   1111  O   PRO A 695      21.564   2.070   3.729  1.00  0.00           O
ATOM   1112  CB  PRO A 695      20.783   0.678   6.061  1.00  0.00           C
ATOM   1113  CG  PRO A 695      20.547   1.988   6.765  1.00  0.00           C
ATOM   1114  CD  PRO A 695      21.761   2.025   7.667  1.00  0.00           C
ATOM   1115  N   VAL A 696      23.765   1.757   4.036  1.00  0.00           N
ATOM   1116  CA  VAL A 696      24.238   2.566   2.913  1.00  0.00           C
ATOM   1117  C   VAL A 696      23.444   2.369   1.622  1.00  0.00           C
ATOM   1118  O   VAL A 696      23.056   3.328   0.961  1.00  0.00           O
ATOM   1119  CB  VAL A 696      25.749   2.280   2.678  1.00  0.00           C
ATOM   1120  CG1 VAL A 696      26.337   3.130   1.560  1.00  0.00           C
ATOM   1121  CG2 VAL A 696      26.561   2.546   3.939  1.00  0.00           C
ATOM   1122  N   LYS A 697      23.165   1.116   1.267  1.00  0.00           N
ATOM   1123  CA  LYS A 697      22.440   0.786   0.046  1.00  0.00           C
ATOM   1124  C   LYS A 697      20.970   1.202  -0.014  1.00  0.00           C
ATOM   1125  O   LYS A 697      20.331   1.002  -1.047  1.00  0.00           O
ATOM   1126  CB  LYS A 697      22.574  -0.712  -0.232  1.00  0.00           C
ATOM   1127  CG  LYS A 697      24.025  -1.149  -0.375  1.00  0.00           C
ATOM   1128  CD  LYS A 697      24.143  -2.596  -0.812  1.00  0.00           C
ATOM   1129  CE  LYS A 697      25.558  -2.841  -1.309  1.00  0.00           C
ATOM   1130  NZ  LYS A 697      25.640  -4.046  -2.107  1.00  0.00           N
ATOM   1131  N   TRP A 698      20.416   1.757   1.063  1.00  0.00           N
ATOM   1132  CA  TRP A 698      19.039   2.227   1.102  1.00  0.00           C
ATOM   1133  C   TRP A 698      18.995   3.736   1.318  1.00  0.00           C
ATOM   1134  O   TRP A 698      17.965   4.374   1.095  1.00  0.00           O
ATOM   1135  CB  TRP A 698      18.278   1.552   2.251  1.00  0.00           C
ATOM   1136  CG  TRP A 698      17.944   0.081   2.026  1.00  0.00           C
ATOM   1137  CD1 TRP A 698      16.685  -0.293   1.599  1.00  0.00           C
ATOM   1138  CD2 TRP A 698      18.745  -1.020   2.169  1.00  0.00           C
ATOM   1139  NE1 TRP A 698      16.707  -1.606   1.471  1.00  0.00           N
ATOM   1140  CE2 TRP A 698      17.926  -2.036   1.803  1.00  0.00           C
ATOM   1141  CE3 TRP A 698      20.043  -1.234   2.562  1.00  0.00           C
ATOM   1142  CZ2 TRP A 698      18.306  -3.353   1.772  1.00  0.00           C
ATOM   1143  CZ3 TRP A 698      20.463  -2.557   2.547  1.00  0.00           C
ATOM   1144  CH2 TRP A 698      19.616  -3.594   2.155  1.00  0.00           C
ATOM   1145  N   LEU A 699      20.090   4.340   1.784  1.00  0.00           N
ATOM   1146  CA  LEU A 699      20.085   5.753   2.112  1.00  0.00           C
ATOM   1147  C   LEU A 699      20.252   6.685   0.924  1.00  0.00           C
ATOM   1148  O   LEU A 699      20.849   6.370  -0.108  1.00  0.00           O
ATOM   1149  CB  LEU A 699      21.139   6.062   3.168  1.00  0.00           C
ATOM   1150  CG  LEU A 699      21.057   5.357   4.515  1.00  0.00           C
ATOM   1151  CD1 LEU A 699      22.238   5.759   5.380  1.00  0.00           C
ATOM   1152  CD2 LEU A 699      19.742   5.663   5.220  1.00  0.00           C
ATOM   1153  N   ALA A 700      19.694   7.877   1.119  1.00  0.00           N
ATOM   1154  CA  ALA A 700      19.757   8.936   0.134  1.00  0.00           C
ATOM   1155  C   ALA A 700      21.074   9.692   0.189  1.00  0.00           C
ATOM   1156  O   ALA A 700      21.828   9.576   1.156  1.00  0.00           O
ATOM   1157  CB  ALA A 700      18.646   9.919   0.422  1.00  0.00           C
ATOM   1158  N   LEU A 701      21.353  10.479  -0.854  1.00  0.00           N
ATOM   1159  CA  LEU A 701      22.596  11.233  -0.981  1.00  0.00           C
ATOM   1160  C   LEU A 701      22.935  12.084   0.232  1.00  0.00           C
ATOM   1161  O   LEU A 701      23.999  11.906   0.831  1.00  0.00           O
ATOM   1162  CB  LEU A 701      22.569  12.135  -2.215  1.00  0.00           C
ATOM   1163  CG  LEU A 701      22.387  11.522  -3.594  1.00  0.00           C
ATOM   1164  CD1 LEU A 701      22.404  12.606  -4.656  1.00  0.00           C
ATOM   1165  CD2 LEU A 701      23.480  10.512  -3.876  1.00  0.00           C
ATOM   1166  N   GLU A 702      22.018  12.971   0.614  1.00  0.00           N
ATOM   1167  CA  GLU A 702      22.207  13.833   1.765  1.00  0.00           C
ATOM   1168  C   GLU A 702      22.344  13.023   3.049  1.00  0.00           C
ATOM   1169  O   GLU A 702      23.088  13.365   3.965  1.00  0.00           O
ATOM   1170  CB  GLU A 702      21.067  14.856   1.840  1.00  0.00           C
ATOM   1171  CG  GLU A 702      19.633  14.416   2.180  1.00  0.00           C
ATOM   1172  CD  GLU A 702      18.852  13.491   1.255  1.00  0.00           C
ATOM   1173  OE1 GLU A 702      19.152  13.324   0.068  1.00  0.00           O
ATOM   1174  OE2 GLU A 702      17.864  12.926   1.712  1.00  0.00           O
ATOM   1175  N   SER A 703      21.658  11.888   3.116  1.00  0.00           N
ATOM   1176  CA  SER A 703      21.753  10.993   4.250  1.00  0.00           C
ATOM   1177  C   SER A 703      23.099  10.280   4.338  1.00  0.00           C
ATOM   1178  O   SER A 703      23.563   9.973   5.433  1.00  0.00           O
ATOM   1179  CB  SER A 703      20.629   9.991   4.145  1.00  0.00           C
ATOM   1180  OG  SER A 703      19.444  10.648   3.708  1.00  0.00           O
ATOM   1181  N   LEU A 704      23.745  10.021   3.200  1.00  0.00           N
ATOM   1182  CA  LEU A 704      25.051   9.385   3.178  1.00  0.00           C
ATOM   1183  C   LEU A 704      26.155  10.367   3.528  1.00  0.00           C
ATOM   1184  O   LEU A 704      27.067  10.031   4.283  1.00  0.00           O
ATOM   1185  CB  LEU A 704      25.342   8.798   1.797  1.00  0.00           C
ATOM   1186  CG  LEU A 704      24.493   7.647   1.279  1.00  0.00           C
ATOM   1187  CD1 LEU A 704      24.854   7.321  -0.159  1.00  0.00           C
ATOM   1188  CD2 LEU A 704      24.683   6.424   2.153  1.00  0.00           C
ATOM   1189  N   ALA A 705      26.100  11.568   2.953  1.00  0.00           N
ATOM   1190  CA  ALA A 705      27.132  12.559   3.188  1.00  0.00           C
ATOM   1191  C   ALA A 705      26.823  13.406   4.416  1.00  0.00           C
ATOM   1192  O   ALA A 705      27.349  13.137   5.498  1.00  0.00           O
ATOM   1193  CB  ALA A 705      27.278  13.447   1.953  1.00  0.00           C
ATOM   1194  N   ASP A 706      25.953  14.406   4.288  1.00  0.00           N
ATOM   1195  CA  ASP A 706      25.588  15.338   5.350  1.00  0.00           C
ATOM   1196  C   ASP A 706      24.939  14.660   6.551  1.00  0.00           C
ATOM   1197  O   ASP A 706      24.897  15.182   7.667  1.00  0.00           O
ATOM   1198  CB  ASP A 706      24.595  16.360   4.785  1.00  0.00           C
ATOM   1199  CG  ASP A 706      25.044  16.999   3.480  1.00  0.00           C
ATOM   1200  OD1 ASP A 706      25.523  18.129   3.500  1.00  0.00           O
ATOM   1201  OD2 ASP A 706      24.926  16.344   2.441  1.00  0.00           O
ATOM   1202  N   ASN A 707      24.391  13.469   6.292  1.00  0.00           N
ATOM   1203  CA  ASN A 707      23.628  12.667   7.237  1.00  0.00           C
ATOM   1204  C   ASN A 707      22.327  13.348   7.614  1.00  0.00           C
ATOM   1205  O   ASN A 707      21.774  13.248   8.716  1.00  0.00           O
ATOM   1206  CB  ASN A 707      24.439  12.186   8.441  1.00  0.00           C
ATOM   1207  CG  ASN A 707      25.268  10.963   8.084  1.00  0.00           C
ATOM   1208  OD1 ASN A 707      25.018   9.870   8.600  1.00  0.00           O
ATOM   1209  ND2 ASN A 707      26.253  11.064   7.202  1.00  0.00           N
ATOM   1210  N   LEU A 708      21.786  14.011   6.595  1.00  0.00           N
ATOM   1211  CA  LEU A 708      20.497  14.643   6.707  1.00  0.00           C
ATOM   1212  C   LEU A 708      19.443  13.571   6.460  1.00  0.00           C
ATOM   1213  O   LEU A 708      19.151  13.149   5.338  1.00  0.00           O
ATOM   1214  CB  LEU A 708      20.415  15.799   5.715  1.00  0.00           C
ATOM   1215  CG  LEU A 708      19.208  16.725   5.751  1.00  0.00           C
ATOM   1216  CD1 LEU A 708      19.118  17.448   7.088  1.00  0.00           C
ATOM   1217  CD2 LEU A 708      19.284  17.729   4.615  1.00  0.00           C
ATOM   1218  N   TYR A 709      18.885  13.087   7.561  1.00  0.00           N
ATOM   1219  CA  TYR A 709      17.827  12.098   7.502  1.00  0.00           C
ATOM   1220  C   TYR A 709      16.528  12.874   7.634  1.00  0.00           C
ATOM   1221  O   TYR A 709      16.283  13.510   8.664  1.00  0.00           O
ATOM   1222  CB  TYR A 709      17.969  11.076   8.630  1.00  0.00           C
ATOM   1223  CG  TYR A 709      19.245  10.249   8.543  1.00  0.00           C
ATOM   1224  CD1 TYR A 709      20.338  10.596   9.310  1.00  0.00           C
ATOM   1225  CD2 TYR A 709      19.316   9.162   7.694  1.00  0.00           C
ATOM   1226  CE1 TYR A 709      21.509   9.872   9.221  1.00  0.00           C
ATOM   1227  CE2 TYR A 709      20.483   8.428   7.611  1.00  0.00           C
ATOM   1228  CZ  TYR A 709      21.573   8.791   8.369  1.00  0.00           C
ATOM   1229  OH  TYR A 709      22.738   8.059   8.271  1.00  0.00           O
ATOM   1230  N   THR A 710      15.715  12.872   6.587  1.00  0.00           N
ATOM   1231  CA  THR A 710      14.460  13.603   6.552  1.00  0.00           C
ATOM   1232  C   THR A 710      13.391  12.686   5.972  1.00  0.00           C
ATOM   1233  O   THR A 710      13.710  11.608   5.477  1.00  0.00           O
ATOM   1234  CB  THR A 710      14.587  14.853   5.643  1.00  0.00           C
ATOM   1235  OG1 THR A 710      14.969  14.400   4.344  1.00  0.00           O
ATOM   1236  CG2 THR A 710      15.548  15.911   6.158  1.00  0.00           C
ATOM   1237  N   VAL A 711      12.132  13.120   5.892  1.00  0.00           N
ATOM   1238  CA  VAL A 711      11.104  12.380   5.162  1.00  0.00           C
ATOM   1239  C   VAL A 711      11.540  12.105   3.715  1.00  0.00           C
ATOM   1240  O   VAL A 711      11.167  11.108   3.099  1.00  0.00           O
ATOM   1241  CB  VAL A 711       9.769  13.175   5.239  1.00  0.00           C
ATOM   1242  CG1 VAL A 711       9.867  14.574   4.639  1.00  0.00           C
ATOM   1243  CG2 VAL A 711       8.636  12.410   4.573  1.00  0.00           C
ATOM   1244  N   GLN A 712      12.375  12.980   3.151  1.00  0.00           N
ATOM   1245  CA  GLN A 712      12.868  12.801   1.802  1.00  0.00           C
ATOM   1246  C   GLN A 712      14.005  11.789   1.720  1.00  0.00           C
ATOM   1247  O   GLN A 712      14.274  11.285   0.624  1.00  0.00           O
ATOM   1248  CB  GLN A 712      13.201  14.162   1.194  1.00  0.00           C
ATOM   1249  CG  GLN A 712      11.910  14.991   1.180  1.00  0.00           C
ATOM   1250  CD  GLN A 712      11.990  16.407   0.639  1.00  0.00           C
ATOM   1251  OE1 GLN A 712      12.854  17.210   0.988  1.00  0.00           O
ATOM   1252  NE2 GLN A 712      11.079  16.774  -0.250  1.00  0.00           N
ATOM   1253  N   SER A 713      14.661  11.402   2.817  1.00  0.00           N
ATOM   1254  CA  SER A 713      15.569  10.266   2.787  1.00  0.00           C
ATOM   1255  C   SER A 713      14.720   9.006   2.737  1.00  0.00           C
ATOM   1256  O   SER A 713      14.903   8.148   1.872  1.00  0.00           O
ATOM   1257  CB  SER A 713      16.513  10.247   3.994  1.00  0.00           C
ATOM   1258  OG  SER A 713      15.981  10.434   5.299  1.00  0.00           O
ATOM   1259  N   ASP A 714      13.741   8.951   3.637  1.00  0.00           N
ATOM   1260  CA  ASP A 714      12.803   7.848   3.768  1.00  0.00           C
ATOM   1261  C   ASP A 714      12.101   7.519   2.453  1.00  0.00           C
ATOM   1262  O   ASP A 714      11.869   6.354   2.131  1.00  0.00           O
ATOM   1263  CB  ASP A 714      11.785   8.196   4.863  1.00  0.00           C
ATOM   1264  CG  ASP A 714      12.337   8.480   6.261  1.00  0.00           C
ATOM   1265  OD1 ASP A 714      13.493   8.873   6.425  1.00  0.00           O
ATOM   1266  OD2 ASP A 714      11.598   8.322   7.227  1.00  0.00           O
ATOM   1267  N   VAL A 715      11.802   8.532   1.631  1.00  0.00           N
ATOM   1268  CA  VAL A 715      11.266   8.336   0.282  1.00  0.00           C
ATOM   1269  C   VAL A 715      12.240   7.557  -0.608  1.00  0.00           C
ATOM   1270  O   VAL A 715      11.820   6.658  -1.342  1.00  0.00           O
ATOM   1271  CB  VAL A 715      10.899   9.703  -0.359  1.00  0.00           C
ATOM   1272  CG1 VAL A 715      10.408   9.584  -1.793  1.00  0.00           C
ATOM   1273  CG2 VAL A 715       9.789  10.369   0.435  1.00  0.00           C
ATOM   1274  N   TRP A 716      13.539   7.864  -0.557  1.00  0.00           N
ATOM   1275  CA  TRP A 716      14.546   7.165  -1.348  1.00  0.00           C
ATOM   1276  C   TRP A 716      14.591   5.704  -0.926  1.00  0.00           C
ATOM   1277  O   TRP A 716      14.538   4.806  -1.774  1.00  0.00           O
ATOM   1278  CB  TRP A 716      15.900   7.852  -1.148  1.00  0.00           C
ATOM   1279  CG  TRP A 716      17.071   7.407  -2.023  1.00  0.00           C
ATOM   1280  CD1 TRP A 716      17.635   6.143  -1.968  1.00  0.00           C
ATOM   1281  CD2 TRP A 716      17.764   8.191  -2.901  1.00  0.00           C
ATOM   1282  NE1 TRP A 716      18.660   6.149  -2.796  1.00  0.00           N
ATOM   1283  CE2 TRP A 716      18.736   7.364  -3.346  1.00  0.00           C
ATOM   1284  CE3 TRP A 716      17.680   9.505  -3.284  1.00  0.00           C
ATOM   1285  CZ2 TRP A 716      19.718   7.750  -4.216  1.00  0.00           C
ATOM   1286  CZ3 TRP A 716      18.660   9.933  -4.165  1.00  0.00           C
ATOM   1287  CH2 TRP A 716      19.657   9.073  -4.621  1.00  0.00           C
ATOM   1288  N   ALA A 717      14.635   5.490   0.392  1.00  0.00           N
ATOM   1289  CA  ALA A 717      14.614   4.161   0.978  1.00  0.00           C
ATOM   1290  C   ALA A 717      13.393   3.386   0.500  1.00  0.00           C
ATOM   1291  O   ALA A 717      13.530   2.274  -0.002  1.00  0.00           O
ATOM   1292  CB  ALA A 717      14.569   4.294   2.491  1.00  0.00           C
ATOM   1293  N   PHE A 718      12.204   4.000   0.537  1.00  0.00           N
ATOM   1294  CA  PHE A 718      10.980   3.421  -0.004  1.00  0.00           C
ATOM   1295  C   PHE A 718      11.126   3.043  -1.472  1.00  0.00           C
ATOM   1296  O   PHE A 718      10.636   1.993  -1.894  1.00  0.00           O
ATOM   1297  CB  PHE A 718       9.819   4.404   0.171  1.00  0.00           C
ATOM   1298  CG  PHE A 718       8.450   3.900  -0.276  1.00  0.00           C
ATOM   1299  CD1 PHE A 718       7.960   2.683   0.168  1.00  0.00           C
ATOM   1300  CD2 PHE A 718       7.699   4.673  -1.139  1.00  0.00           C
ATOM   1301  CE1 PHE A 718       6.726   2.246  -0.263  1.00  0.00           C
ATOM   1302  CE2 PHE A 718       6.464   4.229  -1.560  1.00  0.00           C
ATOM   1303  CZ  PHE A 718       5.980   3.016  -1.127  1.00  0.00           C
ATOM   1304  N   GLY A 719      11.819   3.868  -2.258  1.00  0.00           N
ATOM   1305  CA  GLY A 719      12.096   3.566  -3.651  1.00  0.00           C
ATOM   1306  C   GLY A 719      12.910   2.288  -3.768  1.00  0.00           C
ATOM   1307  O   GLY A 719      12.609   1.420  -4.593  1.00  0.00           O
ATOM   1308  N   VAL A 720      13.922   2.147  -2.909  1.00  0.00           N
ATOM   1309  CA  VAL A 720      14.739   0.943  -2.873  1.00  0.00           C
ATOM   1310  C   VAL A 720      13.855  -0.232  -2.457  1.00  0.00           C
ATOM   1311  O   VAL A 720      13.909  -1.283  -3.096  1.00  0.00           O
ATOM   1312  CB  VAL A 720      15.971   1.113  -1.952  1.00  0.00           C
ATOM   1313  CG1 VAL A 720      16.855  -0.123  -1.994  1.00  0.00           C
ATOM   1314  CG2 VAL A 720      16.820   2.303  -2.379  1.00  0.00           C
ATOM   1315  N   THR A 721      12.979  -0.065  -1.465  1.00  0.00           N
ATOM   1316  CA  THR A 721      12.024  -1.085  -1.072  1.00  0.00           C
ATOM   1317  C   THR A 721      11.085  -1.472  -2.208  1.00  0.00           C
ATOM   1318  O   THR A 721      10.760  -2.653  -2.345  1.00  0.00           O
ATOM   1319  CB  THR A 721      11.274  -0.620   0.187  1.00  0.00           C
ATOM   1320  OG1 THR A 721      12.304  -0.332   1.124  1.00  0.00           O
ATOM   1321  CG2 THR A 721      10.330  -1.660   0.771  1.00  0.00           C
ATOM   1322  N   MET A 722      10.671  -0.548  -3.081  1.00  0.00           N
ATOM   1323  CA  MET A 722       9.868  -0.905  -4.243  1.00  0.00           C
ATOM   1324  C   MET A 722      10.673  -1.817  -5.160  1.00  0.00           C
ATOM   1325  O   MET A 722      10.138  -2.783  -5.714  1.00  0.00           O
ATOM   1326  CB  MET A 722       9.380   0.315  -5.020  1.00  0.00           C
ATOM   1327  CG  MET A 722       8.409   1.191  -4.244  1.00  0.00           C
ATOM   1328  SD  MET A 722       7.515   2.347  -5.313  1.00  0.00           S
ATOM   1329  CE  MET A 722       8.275   3.867  -4.823  1.00  0.00           C
ATOM   1330  N   TRP A 723      11.979  -1.570  -5.279  1.00  0.00           N
ATOM   1331  CA  TRP A 723      12.856  -2.439  -6.040  1.00  0.00           C
ATOM   1332  C   TRP A 723      12.992  -3.798  -5.351  1.00  0.00           C
ATOM   1333  O   TRP A 723      12.924  -4.827  -6.037  1.00  0.00           O
ATOM   1334  CB  TRP A 723      14.207  -1.752  -6.233  1.00  0.00           C
ATOM   1335  CG  TRP A 723      15.129  -2.419  -7.243  1.00  0.00           C
ATOM   1336  CD1 TRP A 723      15.062  -2.108  -8.587  1.00  0.00           C
ATOM   1337  CD2 TRP A 723      16.118  -3.333  -7.005  1.00  0.00           C
ATOM   1338  NE1 TRP A 723      16.003  -2.821  -9.179  1.00  0.00           N
ATOM   1339  CE2 TRP A 723      16.627  -3.545  -8.243  1.00  0.00           C
ATOM   1340  CE3 TRP A 723      16.603  -3.962  -5.885  1.00  0.00           C
ATOM   1341  CZ2 TRP A 723      17.667  -4.400  -8.499  1.00  0.00           C
ATOM   1342  CZ3 TRP A 723      17.655  -4.838  -6.108  1.00  0.00           C
ATOM   1343  CH2 TRP A 723      18.177  -5.053  -7.384  1.00  0.00           C
ATOM   1344  N   GLU A 724      13.128  -3.850  -4.016  1.00  0.00           N
ATOM   1345  CA  GLU A 724      13.181  -5.098  -3.256  1.00  0.00           C
ATOM   1346  C   GLU A 724      11.932  -5.927  -3.541  1.00  0.00           C
ATOM   1347  O   GLU A 724      12.013  -7.128  -3.818  1.00  0.00           O
ATOM   1348  CB  GLU A 724      13.258  -4.862  -1.734  1.00  0.00           C
ATOM   1349  CG  GLU A 724      14.496  -4.160  -1.166  1.00  0.00           C
ATOM   1350  CD  GLU A 724      14.449  -3.913   0.341  1.00  0.00           C
ATOM   1351  OE1 GLU A 724      14.024  -2.842   0.769  1.00  0.00           O
ATOM   1352  OE2 GLU A 724      14.849  -4.768   1.126  1.00  0.00           O
ATOM   1353  N   ILE A 725      10.764  -5.285  -3.513  1.00  0.00           N
ATOM   1354  CA  ILE A 725       9.488  -5.935  -3.769  1.00  0.00           C
ATOM   1355  C   ILE A 725       9.397  -6.475  -5.190  1.00  0.00           C
ATOM   1356  O   ILE A 725       9.079  -7.657  -5.348  1.00  0.00           O
ATOM   1357  CB  ILE A 725       8.332  -4.976  -3.396  1.00  0.00           C
ATOM   1358  CG1 ILE A 725       8.406  -4.664  -1.904  1.00  0.00           C
ATOM   1359  CG2 ILE A 725       6.973  -5.579  -3.695  1.00  0.00           C
ATOM   1360  CD1 ILE A 725       7.410  -3.617  -1.380  1.00  0.00           C
ATOM   1361  N   MET A 726       9.701  -5.684  -6.226  1.00  0.00           N
ATOM   1362  CA  MET A 726       9.689  -6.157  -7.609  1.00  0.00           C
ATOM   1363  C   MET A 726      10.592  -7.371  -7.766  1.00  0.00           C
ATOM   1364  O   MET A 726      10.150  -8.444  -8.183  1.00  0.00           O
ATOM   1365  CB  MET A 726      10.153  -5.060  -8.560  1.00  0.00           C
ATOM   1366  CG  MET A 726       9.179  -3.906  -8.732  1.00  0.00           C
ATOM   1367  SD  MET A 726       7.870  -4.261  -9.933  1.00  0.00           S
ATOM   1368  CE  MET A 726       6.471  -4.567  -8.896  1.00  0.00           C
ATOM   1369  N   THR A 727      11.854  -7.245  -7.365  1.00  0.00           N
ATOM   1370  CA  THR A 727      12.794  -8.350  -7.437  1.00  0.00           C
ATOM   1371  C   THR A 727      12.451  -9.551  -6.554  1.00  0.00           C
ATOM   1372  O   THR A 727      13.023 -10.634  -6.746  1.00  0.00           O
ATOM   1373  CB  THR A 727      14.223  -7.862  -7.131  1.00  0.00           C
ATOM   1374  OG1 THR A 727      14.256  -7.369  -5.797  1.00  0.00           O
ATOM   1375  CG2 THR A 727      14.718  -6.820  -8.111  1.00  0.00           C
ATOM   1376  N   ARG A 728      11.546  -9.372  -5.584  1.00  0.00           N
ATOM   1377  CA  ARG A 728      11.174 -10.374  -4.601  1.00  0.00           C
ATOM   1378  C   ARG A 728      12.389 -10.714  -3.755  1.00  0.00           C
ATOM   1379  O   ARG A 728      12.919 -11.830  -3.770  1.00  0.00           O
ATOM   1380  CB  ARG A 728      10.548 -11.626  -5.210  1.00  0.00           C
ATOM   1381  CG  ARG A 728       9.201 -11.409  -5.864  1.00  0.00           C
ATOM   1382  CD  ARG A 728       9.215 -12.270  -7.123  1.00  0.00           C
ATOM   1383  NE  ARG A 728       7.970 -12.265  -7.870  1.00  0.00           N
ATOM   1384  CZ  ARG A 728       7.496 -11.197  -8.515  1.00  0.00           C
ATOM   1385  NH1 ARG A 728       8.098  -9.995  -8.483  1.00  0.00           N
ATOM   1386  NH2 ARG A 728       6.381 -11.365  -9.225  1.00  0.00           N
ATOM   1387  N   GLY A 729      12.829  -9.715  -2.995  1.00  0.00           N
ATOM   1388  CA  GLY A 729      13.936  -9.852  -2.069  1.00  0.00           C
ATOM   1389  C   GLY A 729      15.239 -10.221  -2.752  1.00  0.00           C
ATOM   1390  O   GLY A 729      15.757 -11.331  -2.580  1.00  0.00           O
ATOM   1391  N   GLN A 730      15.784  -9.316  -3.554  1.00  0.00           N
ATOM   1392  CA  GLN A 730      17.095  -9.521  -4.138  1.00  0.00           C
ATOM   1393  C   GLN A 730      17.885  -8.338  -3.636  1.00  0.00           C
ATOM   1394  O   GLN A 730      17.432  -7.196  -3.695  1.00  0.00           O
ATOM   1395  CB  GLN A 730      17.090  -9.574  -5.662  1.00  0.00           C
ATOM   1396  CG  GLN A 730      16.388 -10.830  -6.149  1.00  0.00           C
ATOM   1397  CD  GLN A 730      16.490 -11.103  -7.638  1.00  0.00           C
ATOM   1398  OE1 GLN A 730      17.542 -11.455  -8.156  1.00  0.00           O
ATOM   1399  NE2 GLN A 730      15.407 -10.999  -8.389  1.00  0.00           N
ATOM   1400  N   THR A 731      19.042  -8.654  -3.070  1.00  0.00           N
ATOM   1401  CA  THR A 731      19.888  -7.686  -2.401  1.00  0.00           C
ATOM   1402  C   THR A 731      20.228  -6.448  -3.236  1.00  0.00           C
ATOM   1403  O   THR A 731      20.895  -6.570  -4.272  1.00  0.00           O
ATOM   1404  CB  THR A 731      21.156  -8.446  -1.962  1.00  0.00           C
ATOM   1405  OG1 THR A 731      20.696  -9.608  -1.271  1.00  0.00           O
ATOM   1406  CG2 THR A 731      22.087  -7.617  -1.082  1.00  0.00           C
ATOM   1407  N   PRO A 732      19.797  -5.248  -2.809  1.00  0.00           N
ATOM   1408  CA  PRO A 732      20.088  -3.975  -3.454  1.00  0.00           C
ATOM   1409  C   PRO A 732      21.555  -3.796  -3.808  1.00  0.00           C
ATOM   1410  O   PRO A 732      22.454  -3.996  -2.978  1.00  0.00           O
ATOM   1411  CB  PRO A 732      19.640  -2.967  -2.422  1.00  0.00           C
ATOM   1412  CG  PRO A 732      18.403  -3.629  -1.888  1.00  0.00           C
ATOM   1413  CD  PRO A 732      18.941  -5.028  -1.645  1.00  0.00           C
ATOM   1414  N   TYR A 733      21.780  -3.447  -5.078  1.00  0.00           N
ATOM   1415  CA  TYR A 733      23.107  -3.259  -5.649  1.00  0.00           C
ATOM   1416  C   TYR A 733      23.973  -4.494  -5.401  1.00  0.00           C
ATOM   1417  O   TYR A 733      24.852  -4.516  -4.530  1.00  0.00           O
ATOM   1418  CB  TYR A 733      23.789  -1.988  -5.103  1.00  0.00           C
ATOM   1419  CG  TYR A 733      23.047  -0.676  -5.332  1.00  0.00           C
ATOM   1420  CD1 TYR A 733      23.280   0.053  -6.481  1.00  0.00           C
ATOM   1421  CD2 TYR A 733      22.150  -0.213  -4.386  1.00  0.00           C
ATOM   1422  CE1 TYR A 733      22.607   1.239  -6.692  1.00  0.00           C
ATOM   1423  CE2 TYR A 733      21.473   0.971  -4.594  1.00  0.00           C
ATOM   1424  CZ  TYR A 733      21.701   1.683  -5.753  1.00  0.00           C
ATOM   1425  OH  TYR A 733      21.000   2.846  -5.991  1.00  0.00           O
ATOM   1426  N   ALA A 734      23.701  -5.559  -6.149  1.00  0.00           N
ATOM   1427  CA  ALA A 734      24.489  -6.778  -6.054  1.00  0.00           C
ATOM   1428  C   ALA A 734      25.805  -6.510  -6.773  1.00  0.00           C
ATOM   1429  O   ALA A 734      25.834  -5.732  -7.733  1.00  0.00           O
ATOM   1430  CB  ALA A 734      23.773  -7.904  -6.777  1.00  0.00           C
ATOM   1431  N   GLY A 735      26.918  -7.079  -6.312  1.00  0.00           N
ATOM   1432  CA  GLY A 735      28.213  -6.810  -6.916  1.00  0.00           C
ATOM   1433  C   GLY A 735      28.813  -5.521  -6.372  1.00  0.00           C
ATOM   1434  O   GLY A 735      29.905  -5.519  -5.811  1.00  0.00           O
ATOM   1435  N   ILE A 736      28.087  -4.414  -6.521  1.00  0.00           N
ATOM   1436  CA  ILE A 736      28.526  -3.113  -6.036  1.00  0.00           C
ATOM   1437  C   ILE A 736      28.490  -3.086  -4.512  1.00  0.00           C
ATOM   1438  O   ILE A 736      27.443  -3.318  -3.889  1.00  0.00           O
ATOM   1439  CB  ILE A 736      27.606  -2.016  -6.609  1.00  0.00           C
ATOM   1440  CG1 ILE A 736      27.497  -2.117  -8.124  1.00  0.00           C
ATOM   1441  CG2 ILE A 736      28.087  -0.626  -6.199  1.00  0.00           C
ATOM   1442  CD1 ILE A 736      26.324  -1.312  -8.697  1.00  0.00           C
ATOM   1443  N   GLU A 737      29.638  -2.809  -3.912  1.00  0.00           N
ATOM   1444  CA  GLU A 737      29.765  -2.731  -2.475  1.00  0.00           C
ATOM   1445  C   GLU A 737      29.406  -1.388  -1.889  1.00  0.00           C
ATOM   1446  O   GLU A 737      29.558  -0.364  -2.562  1.00  0.00           O
ATOM   1447  CB  GLU A 737      31.187  -3.057  -2.076  1.00  0.00           C
ATOM   1448  CG  GLU A 737      31.194  -4.316  -1.214  1.00  0.00           C
ATOM   1449  CD  GLU A 737      30.420  -4.157   0.093  1.00  0.00           C
ATOM   1450  OE1 GLU A 737      29.309  -4.675   0.227  1.00  0.00           O
ATOM   1451  OE2 GLU A 737      30.873  -3.421   0.965  1.00  0.00           O
ATOM   1452  N   ASN A 738      28.958  -1.437  -0.626  1.00  0.00           N
ATOM   1453  CA  ASN A 738      28.569  -0.249   0.129  1.00  0.00           C
ATOM   1454  C   ASN A 738      29.394   1.002  -0.102  1.00  0.00           C
ATOM   1455  O   ASN A 738      28.797   2.048  -0.346  1.00  0.00           O
ATOM   1456  CB  ASN A 738      28.532  -0.482   1.618  1.00  0.00           C
ATOM   1457  CG  ASN A 738      27.509  -1.523   1.992  1.00  0.00           C
ATOM   1458  OD1 ASN A 738      26.298  -1.292   2.050  1.00  0.00           O
ATOM   1459  ND2 ASN A 738      27.985  -2.719   2.237  1.00  0.00           N
ATOM   1460  N   ALA A 739      30.730   0.936  -0.073  1.00  0.00           N
ATOM   1461  CA  ALA A 739      31.608   2.085  -0.303  1.00  0.00           C
ATOM   1462  C   ALA A 739      31.336   2.813  -1.620  1.00  0.00           C
ATOM   1463  O   ALA A 739      31.051   4.015  -1.664  1.00  0.00           O
ATOM   1464  CB  ALA A 739      33.053   1.596  -0.326  1.00  0.00           C
ATOM   1465  N   GLU A 740      31.336   2.038  -2.699  1.00  0.00           N
ATOM   1466  CA  GLU A 740      30.997   2.547  -4.011  1.00  0.00           C
ATOM   1467  C   GLU A 740      29.539   2.935  -4.196  1.00  0.00           C
ATOM   1468  O   GLU A 740      29.196   3.454  -5.260  1.00  0.00           O
ATOM   1469  CB  GLU A 740      31.419   1.543  -5.082  1.00  0.00           C
ATOM   1470  CG  GLU A 740      32.936   1.401  -5.156  1.00  0.00           C
ATOM   1471  CD  GLU A 740      33.625   2.739  -5.393  1.00  0.00           C
ATOM   1472  OE1 GLU A 740      34.290   3.232  -4.485  1.00  0.00           O
ATOM   1473  OE2 GLU A 740      33.459   3.327  -6.461  1.00  0.00           O
ATOM   1474  N   ILE A 741      28.631   2.759  -3.226  1.00  0.00           N
ATOM   1475  CA  ILE A 741      27.245   3.185  -3.404  1.00  0.00           C
ATOM   1476  C   ILE A 741      27.194   4.701  -3.511  1.00  0.00           C
ATOM   1477  O   ILE A 741      26.444   5.220  -4.339  1.00  0.00           O
ATOM   1478  CB  ILE A 741      26.285   2.674  -2.292  1.00  0.00           C
ATOM   1479  CG1 ILE A 741      26.314   1.158  -2.193  1.00  0.00           C
ATOM   1480  CG2 ILE A 741      24.839   3.119  -2.504  1.00  0.00           C
ATOM   1481  CD1 ILE A 741      25.963   0.389  -3.471  1.00  0.00           C
ATOM   1482  N   TYR A 742      27.998   5.430  -2.730  1.00  0.00           N
ATOM   1483  CA  TYR A 742      28.007   6.883  -2.806  1.00  0.00           C
ATOM   1484  C   TYR A 742      28.425   7.340  -4.199  1.00  0.00           C
ATOM   1485  O   TYR A 742      27.694   8.097  -4.841  1.00  0.00           O
ATOM   1486  CB  TYR A 742      28.914   7.496  -1.730  1.00  0.00           C
ATOM   1487  CG  TYR A 742      28.875   9.023  -1.698  1.00  0.00           C
ATOM   1488  CD1 TYR A 742      27.762   9.677  -1.203  1.00  0.00           C
ATOM   1489  CD2 TYR A 742      29.949   9.749  -2.179  1.00  0.00           C
ATOM   1490  CE1 TYR A 742      27.719  11.055  -1.192  1.00  0.00           C
ATOM   1491  CE2 TYR A 742      29.908  11.126  -2.172  1.00  0.00           C
ATOM   1492  CZ  TYR A 742      28.793  11.768  -1.680  1.00  0.00           C
ATOM   1493  OH  TYR A 742      28.751  13.146  -1.684  1.00  0.00           O
ATOM   1494  N   ASN A 743      29.572   6.847  -4.670  1.00  0.00           N
ATOM   1495  CA  ASN A 743      30.104   7.188  -5.986  1.00  0.00           C
ATOM   1496  C   ASN A 743      29.108   6.855  -7.083  1.00  0.00           C
ATOM   1497  O   ASN A 743      28.764   7.699  -7.916  1.00  0.00           O
ATOM   1498  CB  ASN A 743      31.434   6.475  -6.250  1.00  0.00           C
ATOM   1499  CG  ASN A 743      32.550   6.877  -5.293  1.00  0.00           C
ATOM   1500  OD1 ASN A 743      32.588   8.000  -4.787  1.00  0.00           O
ATOM   1501  ND2 ASN A 743      33.487   6.003  -4.982  1.00  0.00           N
ATOM   1502  N   TYR A 744      28.580   5.633  -7.045  1.00  0.00           N
ATOM   1503  CA  TYR A 744      27.584   5.167  -7.994  1.00  0.00           C
ATOM   1504  C   TYR A 744      26.348   6.059  -8.049  1.00  0.00           C
ATOM   1505  O   TYR A 744      25.840   6.385  -9.125  1.00  0.00           O
ATOM   1506  CB  TYR A 744      27.188   3.737  -7.626  1.00  0.00           C
ATOM   1507  CG  TYR A 744      26.623   2.929  -8.781  1.00  0.00           C
ATOM   1508  CD1 TYR A 744      27.494   2.481  -9.752  1.00  0.00           C
ATOM   1509  CD2 TYR A 744      25.274   2.639  -8.857  1.00  0.00           C
ATOM   1510  CE1 TYR A 744      27.023   1.743 -10.811  1.00  0.00           C
ATOM   1511  CE2 TYR A 744      24.795   1.897  -9.919  1.00  0.00           C
ATOM   1512  CZ  TYR A 744      25.678   1.460 -10.885  1.00  0.00           C
ATOM   1513  OH  TYR A 744      25.220   0.725 -11.960  1.00  0.00           O
ATOM   1514  N   LEU A 745      25.855   6.474  -6.883  1.00  0.00           N
ATOM   1515  CA  LEU A 745      24.685   7.328  -6.811  1.00  0.00           C
ATOM   1516  C   LEU A 745      24.942   8.761  -7.237  1.00  0.00           C
ATOM   1517  O   LEU A 745      24.083   9.347  -7.914  1.00  0.00           O
ATOM   1518  CB  LEU A 745      24.086   7.329  -5.414  1.00  0.00           C
ATOM   1519  CG  LEU A 745      23.439   6.059  -4.897  1.00  0.00           C
ATOM   1520  CD1 LEU A 745      22.981   6.251  -3.464  1.00  0.00           C
ATOM   1521  CD2 LEU A 745      22.269   5.685  -5.781  1.00  0.00           C
ATOM   1522  N   ILE A 746      26.082   9.354  -6.869  1.00  0.00           N
ATOM   1523  CA  ILE A 746      26.387  10.723  -7.262  1.00  0.00           C
ATOM   1524  C   ILE A 746      26.651  10.796  -8.758  1.00  0.00           C
ATOM   1525  O   ILE A 746      26.313  11.794  -9.391  1.00  0.00           O
ATOM   1526  CB  ILE A 746      27.488  11.413  -6.394  1.00  0.00           C
ATOM   1527  CG1 ILE A 746      28.895  10.808  -6.348  1.00  0.00           C
ATOM   1528  CG2 ILE A 746      26.949  11.464  -4.975  1.00  0.00           C
ATOM   1529  CD1 ILE A 746      29.808  10.932  -7.587  1.00  0.00           C
ATOM   1530  N   GLY A 747      27.167   9.717  -9.352  1.00  0.00           N
ATOM   1531  CA  GLY A 747      27.373   9.646 -10.789  1.00  0.00           C
ATOM   1532  C   GLY A 747      26.074   9.577 -11.590  1.00  0.00           C
ATOM   1533  O   GLY A 747      26.114   9.455 -12.813  1.00  0.00           O
ATOM   1534  N   GLY A 748      24.895   9.643 -10.965  1.00  0.00           N
ATOM   1535  CA  GLY A 748      23.641   9.614 -11.692  1.00  0.00           C
ATOM   1536  C   GLY A 748      22.962   8.271 -11.529  1.00  0.00           C
ATOM   1537  O   GLY A 748      21.796   8.199 -11.129  1.00  0.00           O
ATOM   1538  N   ASN A 749      23.715   7.213 -11.825  1.00  0.00           N
ATOM   1539  CA  ASN A 749      23.268   5.826 -11.764  1.00  0.00           C
ATOM   1540  C   ASN A 749      22.418   5.427 -10.568  1.00  0.00           C
ATOM   1541  O   ASN A 749      22.563   5.905  -9.435  1.00  0.00           O
ATOM   1542  CB  ASN A 749      24.450   4.869 -11.806  1.00  0.00           C
ATOM   1543  CG  ASN A 749      25.288   4.899 -13.070  1.00  0.00           C
ATOM   1544  OD1 ASN A 749      25.445   5.921 -13.727  1.00  0.00           O
ATOM   1545  ND2 ASN A 749      25.866   3.780 -13.472  1.00  0.00           N
ATOM   1546  N   ARG A 750      21.483   4.527 -10.861  1.00  0.00           N
ATOM   1547  CA  ARG A 750      20.532   4.008  -9.894  1.00  0.00           C
ATOM   1548  C   ARG A 750      20.346   2.522 -10.153  1.00  0.00           C
ATOM   1549  O   ARG A 750      20.924   1.961 -11.091  1.00  0.00           O
ATOM   1550  CB  ARG A 750      19.166   4.681 -10.071  1.00  0.00           C
ATOM   1551  CG  ARG A 750      19.085   6.164  -9.765  1.00  0.00           C
ATOM   1552  CD  ARG A 750      19.513   6.413  -8.333  1.00  0.00           C
ATOM   1553  NE  ARG A 750      19.372   7.817  -8.014  1.00  0.00           N
ATOM   1554  CZ  ARG A 750      20.386   8.684  -8.054  1.00  0.00           C
ATOM   1555  NH1 ARG A 750      21.630   8.313  -8.389  1.00  0.00           N
ATOM   1556  NH2 ARG A 750      20.096   9.945  -7.736  1.00  0.00           N
ATOM   1557  N   LEU A 751      19.492   1.888  -9.347  1.00  0.00           N
ATOM   1558  CA  LEU A 751      19.073   0.516  -9.577  1.00  0.00           C
ATOM   1559  C   LEU A 751      18.258   0.523 -10.861  1.00  0.00           C
ATOM   1560  O   LEU A 751      17.448   1.422 -11.096  1.00  0.00           O
ATOM   1561  CB  LEU A 751      18.214   0.054  -8.411  1.00  0.00           C
ATOM   1562  CG  LEU A 751      18.907  -0.177  -7.080  1.00  0.00           C
ATOM   1563  CD1 LEU A 751      17.923  -0.280  -5.930  1.00  0.00           C
ATOM   1564  CD2 LEU A 751      19.756  -1.432  -7.170  1.00  0.00           C
ATOM   1565  N   LYS A 752      18.524  -0.448 -11.728  1.00  0.00           N
ATOM   1566  CA  LYS A 752      17.853  -0.528 -13.014  1.00  0.00           C
ATOM   1567  C   LYS A 752      16.550  -1.297 -12.895  1.00  0.00           C
ATOM   1568  O   LYS A 752      16.371  -2.077 -11.956  1.00  0.00           O
ATOM   1569  CB  LYS A 752      18.730  -1.244 -14.032  1.00  0.00           C
ATOM   1570  CG  LYS A 752      20.045  -0.550 -14.363  1.00  0.00           C
ATOM   1571  CD  LYS A 752      20.792  -1.320 -15.446  1.00  0.00           C
ATOM   1572  CE  LYS A 752      20.061  -1.265 -16.782  1.00  0.00           C
ATOM   1573  NZ  LYS A 752      20.706  -2.127 -17.751  1.00  0.00           N
ATOM   1574  N   GLN A 753      15.675  -1.100 -13.884  1.00  0.00           N
ATOM   1575  CA  GLN A 753      14.415  -1.821 -13.990  1.00  0.00           C
ATOM   1576  C   GLN A 753      14.662  -3.324 -14.061  1.00  0.00           C
ATOM   1577  O   GLN A 753      15.360  -3.792 -14.972  1.00  0.00           O
ATOM   1578  CB  GLN A 753      13.670  -1.380 -15.259  1.00  0.00           C
ATOM   1579  CG  GLN A 753      12.287  -2.006 -15.505  1.00  0.00           C
ATOM   1580  CD  GLN A 753      11.766  -1.847 -16.932  1.00  0.00           C
ATOM   1581  OE1 GLN A 753      12.544  -1.639 -17.866  1.00  0.00           O
ATOM   1582  NE2 GLN A 753      10.466  -1.955 -17.167  1.00  0.00           N
ATOM   1583  N   PRO A 754      14.134  -4.112 -13.118  1.00  0.00           N
ATOM   1584  CA  PRO A 754      14.141  -5.569 -13.181  1.00  0.00           C
ATOM   1585  C   PRO A 754      13.183  -6.025 -14.283  1.00  0.00           C
ATOM   1586  O   PRO A 754      12.250  -5.279 -14.587  1.00  0.00           O
ATOM   1587  CB  PRO A 754      13.569  -5.963 -11.832  1.00  0.00           C
ATOM   1588  CG  PRO A 754      13.775  -4.758 -10.961  1.00  0.00           C
ATOM   1589  CD  PRO A 754      13.421  -3.655 -11.932  1.00  0.00           C
ATOM   1590  N   PRO A 755      13.332  -7.212 -14.899  1.00  0.00           N
ATOM   1591  CA  PRO A 755      12.419  -7.729 -15.918  1.00  0.00           C
ATOM   1592  C   PRO A 755      10.962  -7.760 -15.470  1.00  0.00           C
ATOM   1593  O   PRO A 755      10.041  -7.446 -16.219  1.00  0.00           O
ATOM   1594  CB  PRO A 755      12.961  -9.111 -16.195  1.00  0.00           C
ATOM   1595  CG  PRO A 755      14.445  -8.916 -15.992  1.00  0.00           C
ATOM   1596  CD  PRO A 755      14.432  -8.143 -14.681  1.00  0.00           C
ATOM   1597  N   GLU A 756      10.741  -8.091 -14.204  1.00  0.00           N
ATOM   1598  CA  GLU A 756       9.446  -7.908 -13.607  1.00  0.00           C
ATOM   1599  C   GLU A 756       9.548  -6.505 -13.018  1.00  0.00           C
ATOM   1600  O   GLU A 756      10.352  -6.283 -12.101  1.00  0.00           O
ATOM   1601  CB  GLU A 756       9.333  -8.941 -12.505  1.00  0.00           C
ATOM   1602  CG  GLU A 756       8.295  -8.574 -11.452  1.00  0.00           C
ATOM   1603  CD  GLU A 756       7.037  -9.405 -11.410  1.00  0.00           C
ATOM   1604  OE1 GLU A 756       7.028 -10.537 -11.879  1.00  0.00           O
ATOM   1605  OE2 GLU A 756       6.064  -8.950 -10.818  1.00  0.00           O
ATOM   1606  N   CYS A 757       8.733  -5.588 -13.538  1.00  0.00           N
ATOM   1607  CA  CYS A 757       8.611  -4.204 -13.093  1.00  0.00           C
ATOM   1608  C   CYS A 757       8.001  -3.475 -14.266  1.00  0.00           C
ATOM   1609  O   CYS A 757       8.576  -3.465 -15.356  1.00  0.00           O
ATOM   1610  CB  CYS A 757       9.944  -3.523 -12.783  1.00  0.00           C
ATOM   1611  SG  CYS A 757       9.841  -1.855 -12.095  1.00  0.00           S
ATOM   1612  N   MET A 758       6.830  -2.889 -14.055  1.00  0.00           N
ATOM   1613  CA  MET A 758       6.194  -2.135 -15.116  1.00  0.00           C
ATOM   1614  C   MET A 758       6.868  -0.771 -15.174  1.00  0.00           C
ATOM   1615  O   MET A 758       7.368  -0.288 -14.150  1.00  0.00           O
ATOM   1616  CB  MET A 758       4.698  -2.048 -14.832  1.00  0.00           C
ATOM   1617  CG  MET A 758       3.836  -1.496 -15.955  1.00  0.00           C
ATOM   1618  SD  MET A 758       2.078  -1.689 -15.564  1.00  0.00           S
ATOM   1619  CE  MET A 758       1.488  -2.380 -17.082  1.00  0.00           C
ATOM   1620  N   GLU A 759       6.896  -0.201 -16.374  1.00  0.00           N
ATOM   1621  CA  GLU A 759       7.506   1.085 -16.693  1.00  0.00           C
ATOM   1622  C   GLU A 759       7.154   2.136 -15.646  1.00  0.00           C
ATOM   1623  O   GLU A 759       8.027   2.606 -14.915  1.00  0.00           O
ATOM   1624  CB  GLU A 759       7.049   1.560 -18.081  1.00  0.00           C
ATOM   1625  CG  GLU A 759       7.381   0.682 -19.299  1.00  0.00           C
ATOM   1626  CD  GLU A 759       6.664  -0.659 -19.361  1.00  0.00           C
ATOM   1627  OE1 GLU A 759       5.494  -0.702 -19.731  1.00  0.00           O
ATOM   1628  OE2 GLU A 759       7.266  -1.665 -18.990  1.00  0.00           O
ATOM   1629  N   ASP A 760       5.856   2.427 -15.511  1.00  0.00           N
ATOM   1630  CA  ASP A 760       5.324   3.335 -14.499  1.00  0.00           C
ATOM   1631  C   ASP A 760       5.831   3.040 -13.093  1.00  0.00           C
ATOM   1632  O   ASP A 760       6.328   3.943 -12.417  1.00  0.00           O
ATOM   1633  CB  ASP A 760       3.786   3.361 -14.534  1.00  0.00           C
ATOM   1634  CG  ASP A 760       3.082   2.013 -14.445  1.00  0.00           C
ATOM   1635  OD1 ASP A 760       2.533   1.584 -15.452  1.00  0.00           O
ATOM   1636  OD2 ASP A 760       3.087   1.378 -13.393  1.00  0.00           O
ATOM   1637  N   VAL A 761       5.785   1.783 -12.648  1.00  0.00           N
ATOM   1638  CA  VAL A 761       6.337   1.373 -11.359  1.00  0.00           C
ATOM   1639  C   VAL A 761       7.824   1.727 -11.257  1.00  0.00           C
ATOM   1640  O   VAL A 761       8.279   2.173 -10.194  1.00  0.00           O
ATOM   1641  CB  VAL A 761       6.095  -0.145 -11.116  1.00  0.00           C
ATOM   1642  CG1 VAL A 761       6.669  -0.626  -9.790  1.00  0.00           C
ATOM   1643  CG2 VAL A 761       4.606  -0.454 -11.100  1.00  0.00           C
ATOM   1644  N   TYR A 762       8.602   1.563 -12.331  1.00  0.00           N
ATOM   1645  CA  TYR A 762      10.010   1.920 -12.324  1.00  0.00           C
ATOM   1646  C   TYR A 762      10.210   3.425 -12.231  1.00  0.00           C
ATOM   1647  O   TYR A 762      10.846   3.872 -11.270  1.00  0.00           O
ATOM   1648  CB  TYR A 762      10.764   1.359 -13.535  1.00  0.00           C
ATOM   1649  CG  TYR A 762      12.264   1.660 -13.512  1.00  0.00           C
ATOM   1650  CD1 TYR A 762      13.017   1.377 -12.386  1.00  0.00           C
ATOM   1651  CD2 TYR A 762      12.865   2.230 -14.619  1.00  0.00           C
ATOM   1652  CE1 TYR A 762      14.361   1.671 -12.364  1.00  0.00           C
ATOM   1653  CE2 TYR A 762      14.215   2.514 -14.605  1.00  0.00           C
ATOM   1654  CZ  TYR A 762      14.953   2.230 -13.476  1.00  0.00           C
ATOM   1655  OH  TYR A 762      16.312   2.486 -13.450  1.00  0.00           O
ATOM   1656  N   ASP A 763       9.712   4.230 -13.168  1.00  0.00           N
ATOM   1657  CA  ASP A 763       9.912   5.672 -13.130  1.00  0.00           C
ATOM   1658  C   ASP A 763       9.356   6.292 -11.859  1.00  0.00           C
ATOM   1659  O   ASP A 763       9.957   7.220 -11.313  1.00  0.00           O
ATOM   1660  CB  ASP A 763       9.390   6.344 -14.399  1.00  0.00           C
ATOM   1661  CG  ASP A 763      10.226   6.007 -15.631  1.00  0.00           C
ATOM   1662  OD1 ASP A 763      10.725   6.929 -16.275  1.00  0.00           O
ATOM   1663  OD2 ASP A 763      10.398   4.829 -15.945  1.00  0.00           O
ATOM   1664  N   LEU A 764       8.291   5.728 -11.284  1.00  0.00           N
ATOM   1665  CA  LEU A 764       7.801   6.125  -9.970  1.00  0.00           C
ATOM   1666  C   LEU A 764       8.867   5.901  -8.897  1.00  0.00           C
ATOM   1667  O   LEU A 764       9.170   6.816  -8.120  1.00  0.00           O
ATOM   1668  CB  LEU A 764       6.543   5.333  -9.637  1.00  0.00           C
ATOM   1669  CG  LEU A 764       5.820   5.516  -8.312  1.00  0.00           C
ATOM   1670  CD1 LEU A 764       5.371   6.945  -8.112  1.00  0.00           C
ATOM   1671  CD2 LEU A 764       4.612   4.609  -8.280  1.00  0.00           C
ATOM   1672  N   MET A 765       9.507   4.726  -8.830  1.00  0.00           N
ATOM   1673  CA  MET A 765      10.578   4.531  -7.859  1.00  0.00           C
ATOM   1674  C   MET A 765      11.805   5.366  -8.215  1.00  0.00           C
ATOM   1675  O   MET A 765      12.585   5.753  -7.339  1.00  0.00           O
ATOM   1676  CB  MET A 765      10.932   3.056  -7.610  1.00  0.00           C
ATOM   1677  CG  MET A 765      11.563   2.254  -8.737  1.00  0.00           C
ATOM   1678  SD  MET A 765      11.963   0.553  -8.264  1.00  0.00           S
ATOM   1679  CE  MET A 765      10.534  -0.273  -8.900  1.00  0.00           C
ATOM   1680  N   TYR A 766      11.955   5.725  -9.491  1.00  0.00           N
ATOM   1681  CA  TYR A 766      13.006   6.623  -9.924  1.00  0.00           C
ATOM   1682  C   TYR A 766      12.721   8.029  -9.399  1.00  0.00           C
ATOM   1683  O   TYR A 766      13.668   8.719  -9.004  1.00  0.00           O
ATOM   1684  CB  TYR A 766      13.160   6.583 -11.445  1.00  0.00           C
ATOM   1685  CG  TYR A 766      14.472   7.169 -11.949  1.00  0.00           C
ATOM   1686  CD1 TYR A 766      15.551   6.329 -12.137  1.00  0.00           C
ATOM   1687  CD2 TYR A 766      14.590   8.523 -12.205  1.00  0.00           C
ATOM   1688  CE1 TYR A 766      16.754   6.843 -12.571  1.00  0.00           C
ATOM   1689  CE2 TYR A 766      15.794   9.041 -12.632  1.00  0.00           C
ATOM   1690  CZ  TYR A 766      16.867   8.196 -12.807  1.00  0.00           C
ATOM   1691  OH  TYR A 766      18.080   8.714 -13.214  1.00  0.00           O
ATOM   1692  N   GLN A 767      11.450   8.448  -9.291  1.00  0.00           N
ATOM   1693  CA  GLN A 767      11.075   9.723  -8.677  1.00  0.00           C
ATOM   1694  C   GLN A 767      11.557   9.731  -7.230  1.00  0.00           C
ATOM   1695  O   GLN A 767      12.141  10.704  -6.739  1.00  0.00           O
ATOM   1696  CB  GLN A 767       9.558   9.959  -8.694  1.00  0.00           C
ATOM   1697  CG  GLN A 767       8.923   9.970 -10.080  1.00  0.00           C
ATOM   1698  CD  GLN A 767       7.440  10.324 -10.141  1.00  0.00           C
ATOM   1699  OE1 GLN A 767       7.027  11.059 -11.037  1.00  0.00           O
ATOM   1700  NE2 GLN A 767       6.586   9.849  -9.239  1.00  0.00           N
ATOM   1701  N   CYS A 768      11.392   8.596  -6.549  1.00  0.00           N
ATOM   1702  CA  CYS A 768      11.934   8.415  -5.211  1.00  0.00           C
ATOM   1703  C   CYS A 768      13.459   8.443  -5.171  1.00  0.00           C
ATOM   1704  O   CYS A 768      14.046   8.672  -4.115  1.00  0.00           O
ATOM   1705  CB  CYS A 768      11.454   7.101  -4.631  1.00  0.00           C
ATOM   1706  SG  CYS A 768       9.652   7.004  -4.564  1.00  0.00           S
ATOM   1707  N   TRP A 769      14.158   8.237  -6.286  1.00  0.00           N
ATOM   1708  CA  TRP A 769      15.606   8.286  -6.314  1.00  0.00           C
ATOM   1709  C   TRP A 769      16.150   9.596  -6.891  1.00  0.00           C
ATOM   1710  O   TRP A 769      17.361   9.693  -7.173  1.00  0.00           O
ATOM   1711  CB  TRP A 769      16.145   7.087  -7.095  1.00  0.00           C
ATOM   1712  CG  TRP A 769      15.847   5.701  -6.527  1.00  0.00           C
ATOM   1713  CD1 TRP A 769      15.759   5.436  -5.171  1.00  0.00           C
ATOM   1714  CD2 TRP A 769      15.653   4.557  -7.250  1.00  0.00           C
ATOM   1715  NE1 TRP A 769      15.513   4.145  -5.059  1.00  0.00           N
ATOM   1716  CE2 TRP A 769      15.451   3.626  -6.289  1.00  0.00           C
ATOM   1717  CE3 TRP A 769      15.641   4.255  -8.588  1.00  0.00           C
ATOM   1718  CZ2 TRP A 769      15.212   2.303  -6.556  1.00  0.00           C
ATOM   1719  CZ3 TRP A 769      15.401   2.924  -8.895  1.00  0.00           C
ATOM   1720  CH2 TRP A 769      15.190   1.969  -7.901  1.00  0.00           C
ATOM   1721  N   SER A 770      15.324  10.635  -7.064  1.00  0.00           N
ATOM   1722  CA  SER A 770      15.778  11.940  -7.532  1.00  0.00           C
ATOM   1723  C   SER A 770      16.845  12.550  -6.619  1.00  0.00           C
ATOM   1724  O   SER A 770      16.814  12.394  -5.396  1.00  0.00           O
ATOM   1725  CB  SER A 770      14.581  12.874  -7.640  1.00  0.00           C
ATOM   1726  OG  SER A 770      13.578  12.307  -8.465  1.00  0.00           O
ATOM   1727  N   ALA A 771      17.845  13.211  -7.211  1.00  0.00           N
ATOM   1728  CA  ALA A 771      18.977  13.754  -6.468  1.00  0.00           C
ATOM   1729  C   ALA A 771      18.608  14.724  -5.354  1.00  0.00           C
ATOM   1730  O   ALA A 771      18.853  14.451  -4.176  1.00  0.00           O
ATOM   1731  CB  ALA A 771      19.924  14.470  -7.426  1.00  0.00           C
ATOM   1732  N   ASP A 772      17.991  15.840  -5.737  1.00  0.00           N
ATOM   1733  CA  ASP A 772      17.594  16.865  -4.791  1.00  0.00           C
ATOM   1734  C   ASP A 772      16.456  16.364  -3.910  1.00  0.00           C
ATOM   1735  O   ASP A 772      15.471  15.863  -4.462  1.00  0.00           O
ATOM   1736  CB  ASP A 772      17.153  18.093  -5.582  1.00  0.00           C
ATOM   1737  CG  ASP A 772      16.609  19.213  -4.717  1.00  0.00           C
ATOM   1738  OD1 ASP A 772      17.365  19.878  -4.019  1.00  0.00           O
ATOM   1739  OD2 ASP A 772      15.404  19.441  -4.701  1.00  0.00           O
ATOM   1740  N   PRO A 773      16.528  16.466  -2.571  1.00  0.00           N
ATOM   1741  CA  PRO A 773      15.491  16.018  -1.650  1.00  0.00           C
ATOM   1742  C   PRO A 773      14.093  16.484  -2.021  1.00  0.00           C
ATOM   1743  O   PRO A 773      13.138  15.712  -2.042  1.00  0.00           O
ATOM   1744  CB  PRO A 773      15.937  16.617  -0.334  1.00  0.00           C
ATOM   1745  CG  PRO A 773      17.429  16.490  -0.416  1.00  0.00           C
ATOM   1746  CD  PRO A 773      17.669  17.001  -1.830  1.00  0.00           C
ATOM   1747  N   LYS A 774      13.996  17.775  -2.331  1.00  0.00           N
ATOM   1748  CA  LYS A 774      12.739  18.434  -2.654  1.00  0.00           C
ATOM   1749  C   LYS A 774      12.148  17.986  -3.979  1.00  0.00           C
ATOM   1750  O   LYS A 774      10.941  18.098  -4.186  1.00  0.00           O
ATOM   1751  CB  LYS A 774      12.944  19.943  -2.644  1.00  0.00           C
ATOM   1752  CG  LYS A 774      13.425  20.441  -1.288  1.00  0.00           C
ATOM   1753  CD  LYS A 774      14.051  21.831  -1.328  1.00  0.00           C
ATOM   1754  CE  LYS A 774      15.505  21.795  -1.779  1.00  0.00           C
ATOM   1755  NZ  LYS A 774      15.649  21.660  -3.211  1.00  0.00           N
ATOM   1756  N   GLN A 775      12.976  17.439  -4.867  1.00  0.00           N
ATOM   1757  CA  GLN A 775      12.487  16.863  -6.107  1.00  0.00           C
ATOM   1758  C   GLN A 775      11.936  15.454  -5.868  1.00  0.00           C
ATOM   1759  O   GLN A 775      11.545  14.759  -6.805  1.00  0.00           O
ATOM   1760  CB  GLN A 775      13.633  16.852  -7.129  1.00  0.00           C
ATOM   1761  CG  GLN A 775      13.266  16.570  -8.592  1.00  0.00           C
ATOM   1762  CD  GLN A 775      12.362  17.612  -9.244  1.00  0.00           C
ATOM   1763  OE1 GLN A 775      11.555  17.321 -10.117  1.00  0.00           O
ATOM   1764  NE2 GLN A 775      12.456  18.880  -8.874  1.00  0.00           N
ATOM   1765  N   ARG A 776      11.898  14.970  -4.625  1.00  0.00           N
ATOM   1766  CA  ARG A 776      11.357  13.655  -4.345  1.00  0.00           C
ATOM   1767  C   ARG A 776       9.982  13.855  -3.723  1.00  0.00           C
ATOM   1768  O   ARG A 776       9.867  14.556  -2.707  1.00  0.00           O
ATOM   1769  CB  ARG A 776      12.284  12.857  -3.424  1.00  0.00           C
ATOM   1770  CG  ARG A 776      13.676  12.731  -4.026  1.00  0.00           C
ATOM   1771  CD  ARG A 776      14.498  11.604  -3.432  1.00  0.00           C
ATOM   1772  NE  ARG A 776      14.954  11.800  -2.068  1.00  0.00           N
ATOM   1773  CZ  ARG A 776      16.143  12.338  -1.767  1.00  0.00           C
ATOM   1774  NH1 ARG A 776      16.988  12.788  -2.700  1.00  0.00           N
ATOM   1775  NH2 ARG A 776      16.479  12.410  -0.491  1.00  0.00           N
ATOM   1776  N   PRO A 777       8.911  13.296  -4.303  1.00  0.00           N
ATOM   1777  CA  PRO A 777       7.545  13.453  -3.812  1.00  0.00           C
ATOM   1778  C   PRO A 777       7.310  12.758  -2.473  1.00  0.00           C
ATOM   1779  O   PRO A 777       8.055  11.873  -2.044  1.00  0.00           O
ATOM   1780  CB  PRO A 777       6.731  12.872  -4.955  1.00  0.00           C
ATOM   1781  CG  PRO A 777       7.603  11.766  -5.483  1.00  0.00           C
ATOM   1782  CD  PRO A 777       8.951  12.461  -5.504  1.00  0.00           C
ATOM   1783  N   SER A 778       6.274  13.195  -1.766  1.00  0.00           N
ATOM   1784  CA  SER A 778       5.967  12.661  -0.455  1.00  0.00           C
ATOM   1785  C   SER A 778       5.157  11.377  -0.561  1.00  0.00           C
ATOM   1786  O   SER A 778       4.446  11.160  -1.548  1.00  0.00           O
ATOM   1787  CB  SER A 778       5.223  13.740   0.331  1.00  0.00           C
ATOM   1788  OG  SER A 778       4.115  14.274  -0.388  1.00  0.00           O
ATOM   1789  N   PHE A 779       5.260  10.541   0.480  1.00  0.00           N
ATOM   1790  CA  PHE A 779       4.574   9.257   0.560  1.00  0.00           C
ATOM   1791  C   PHE A 779       3.124   9.285   0.125  1.00  0.00           C
ATOM   1792  O   PHE A 779       2.771   8.475  -0.718  1.00  0.00           O
ATOM   1793  CB  PHE A 779       4.648   8.657   1.954  1.00  0.00           C
ATOM   1794  CG  PHE A 779       6.068   8.334   2.379  1.00  0.00           C
ATOM   1795  CD1 PHE A 779       6.752   7.302   1.764  1.00  0.00           C
ATOM   1796  CD2 PHE A 779       6.665   9.074   3.379  1.00  0.00           C
ATOM   1797  CE1 PHE A 779       8.039   7.014   2.157  1.00  0.00           C
ATOM   1798  CE2 PHE A 779       7.953   8.777   3.765  1.00  0.00           C
ATOM   1799  CZ  PHE A 779       8.636   7.750   3.155  1.00  0.00           C
ATOM   1800  N   THR A 780       2.295  10.204   0.618  1.00  0.00           N
ATOM   1801  CA  THR A 780       0.902  10.317   0.211  1.00  0.00           C
ATOM   1802  C   THR A 780       0.710  10.418  -1.304  1.00  0.00           C
ATOM   1803  O   THR A 780      -0.218   9.823  -1.852  1.00  0.00           O
ATOM   1804  CB  THR A 780       0.332  11.543   0.942  1.00  0.00           C
ATOM   1805  OG1 THR A 780       0.641  11.308   2.310  1.00  0.00           O
ATOM   1806  CG2 THR A 780      -1.162  11.767   0.754  1.00  0.00           C
ATOM   1807  N   CYS A 781       1.593  11.141  -2.002  1.00  0.00           N
ATOM   1808  CA  CYS A 781       1.500  11.272  -3.447  1.00  0.00           C
ATOM   1809  C   CYS A 781       1.823   9.915  -4.055  1.00  0.00           C
ATOM   1810  O   CYS A 781       0.943   9.305  -4.662  1.00  0.00           O
ATOM   1811  CB  CYS A 781       2.435  12.374  -3.939  1.00  0.00           C
ATOM   1812  SG  CYS A 781       2.065  12.984  -5.601  1.00  0.00           S
ATOM   1813  N   LEU A 782       3.027   9.399  -3.767  1.00  0.00           N
ATOM   1814  CA  LEU A 782       3.489   8.072  -4.180  1.00  0.00           C
ATOM   1815  C   LEU A 782       2.455   6.974  -3.976  1.00  0.00           C
ATOM   1816  O   LEU A 782       2.266   6.086  -4.802  1.00  0.00           O
ATOM   1817  CB  LEU A 782       4.725   7.690  -3.370  1.00  0.00           C
ATOM   1818  CG  LEU A 782       5.997   8.509  -3.489  1.00  0.00           C
ATOM   1819  CD1 LEU A 782       6.986   8.098  -2.417  1.00  0.00           C
ATOM   1820  CD2 LEU A 782       6.604   8.328  -4.866  1.00  0.00           C
ATOM   1821  N   ARG A 783       1.770   7.065  -2.843  1.00  0.00           N
ATOM   1822  CA  ARG A 783       0.721   6.158  -2.443  1.00  0.00           C
ATOM   1823  C   ARG A 783      -0.465   6.296  -3.385  1.00  0.00           C
ATOM   1824  O   ARG A 783      -0.954   5.279  -3.870  1.00  0.00           O
ATOM   1825  CB  ARG A 783       0.384   6.505  -0.993  1.00  0.00           C
ATOM   1826  CG  ARG A 783      -0.840   5.884  -0.376  1.00  0.00           C
ATOM   1827  CD  ARG A 783      -1.882   6.983  -0.338  1.00  0.00           C
ATOM   1828  NE  ARG A 783      -3.187   6.372  -0.310  1.00  0.00           N
ATOM   1829  CZ  ARG A 783      -3.911   6.244   0.799  1.00  0.00           C
ATOM   1830  NH1 ARG A 783      -5.061   5.580   0.688  1.00  0.00           N
ATOM   1831  NH2 ARG A 783      -3.490   6.760   1.962  1.00  0.00           N
ATOM   1832  N   MET A 784      -0.945   7.507  -3.681  1.00  0.00           N
ATOM   1833  CA  MET A 784      -2.073   7.684  -4.587  1.00  0.00           C
ATOM   1834  C   MET A 784      -1.723   7.239  -5.999  1.00  0.00           C
ATOM   1835  O   MET A 784      -2.540   6.584  -6.657  1.00  0.00           O
ATOM   1836  CB  MET A 784      -2.572   9.123  -4.605  1.00  0.00           C
ATOM   1837  CG  MET A 784      -3.130   9.574  -3.264  1.00  0.00           C
ATOM   1838  SD  MET A 784      -3.837  11.240  -3.310  1.00  0.00           S
ATOM   1839  CE  MET A 784      -5.549  10.810  -3.449  1.00  0.00           C
ATOM   1840  N   GLU A 785      -0.503   7.538  -6.457  1.00  0.00           N
ATOM   1841  CA  GLU A 785       0.008   7.080  -7.742  1.00  0.00           C
ATOM   1842  C   GLU A 785      -0.082   5.552  -7.768  1.00  0.00           C
ATOM   1843  O   GLU A 785      -0.756   4.965  -8.623  1.00  0.00           O
ATOM   1844  CB  GLU A 785       1.448   7.575  -7.919  1.00  0.00           C
ATOM   1845  CG  GLU A 785       1.567   9.105  -7.911  1.00  0.00           C
ATOM   1846  CD  GLU A 785       2.992   9.646  -7.910  1.00  0.00           C
ATOM   1847  OE1 GLU A 785       3.606   9.714  -8.971  1.00  0.00           O
ATOM   1848  OE2 GLU A 785       3.498  10.007  -6.848  1.00  0.00           O
ATOM   1849  N   LEU A 786       0.495   4.907  -6.753  1.00  0.00           N
ATOM   1850  CA  LEU A 786       0.378   3.470  -6.561  1.00  0.00           C
ATOM   1851  C   LEU A 786      -1.052   2.968  -6.431  1.00  0.00           C
ATOM   1852  O   LEU A 786      -1.315   1.888  -6.958  1.00  0.00           O
ATOM   1853  CB  LEU A 786       1.156   3.014  -5.336  1.00  0.00           C
ATOM   1854  CG  LEU A 786       2.672   2.973  -5.375  1.00  0.00           C
ATOM   1855  CD1 LEU A 786       3.218   2.776  -3.975  1.00  0.00           C
ATOM   1856  CD2 LEU A 786       3.147   1.859  -6.296  1.00  0.00           C
ATOM   1857  N   GLU A 787      -2.014   3.649  -5.795  1.00  0.00           N
ATOM   1858  CA  GLU A 787      -3.384   3.152  -5.707  1.00  0.00           C
ATOM   1859  C   GLU A 787      -4.047   3.128  -7.072  1.00  0.00           C
ATOM   1860  O   GLU A 787      -4.819   2.208  -7.364  1.00  0.00           O
ATOM   1861  CB  GLU A 787      -4.262   3.934  -4.736  1.00  0.00           C
ATOM   1862  CG  GLU A 787      -3.876   3.740  -3.277  1.00  0.00           C
ATOM   1863  CD  GLU A 787      -4.837   4.359  -2.274  1.00  0.00           C
ATOM   1864  OE1 GLU A 787      -5.085   5.562  -2.315  1.00  0.00           O
ATOM   1865  OE2 GLU A 787      -5.315   3.670  -1.378  1.00  0.00           O
ATOM   1866  N   ASN A 788      -3.717   4.085  -7.945  1.00  0.00           N
ATOM   1867  CA  ASN A 788      -4.212   4.065  -9.316  1.00  0.00           C
ATOM   1868  C   ASN A 788      -3.701   2.815 -10.007  1.00  0.00           C
ATOM   1869  O   ASN A 788      -4.503   2.031 -10.520  1.00  0.00           O
ATOM   1870  CB  ASN A 788      -3.782   5.283 -10.125  1.00  0.00           C
ATOM   1871  CG  ASN A 788      -4.605   6.524  -9.830  1.00  0.00           C
ATOM   1872  OD1 ASN A 788      -5.530   6.861 -10.567  1.00  0.00           O
ATOM   1873  ND2 ASN A 788      -4.337   7.263  -8.767  1.00  0.00           N
ATOM   1874  N   ILE A 789      -2.388   2.580  -9.969  1.00  0.00           N
ATOM   1875  CA  ILE A 789      -1.770   1.400 -10.570  1.00  0.00           C
ATOM   1876  C   ILE A 789      -2.341   0.113  -9.963  1.00  0.00           C
ATOM   1877  O   ILE A 789      -2.591  -0.879 -10.651  1.00  0.00           O
ATOM   1878  CB  ILE A 789      -0.230   1.487 -10.387  1.00  0.00           C
ATOM   1879  CG1 ILE A 789       0.340   2.796 -10.931  1.00  0.00           C
ATOM   1880  CG2 ILE A 789       0.469   0.316 -11.069  1.00  0.00           C
ATOM   1881  CD1 ILE A 789       1.823   3.043 -10.587  1.00  0.00           C
ATOM   1882  N   LEU A 790      -2.603   0.140  -8.657  1.00  0.00           N
ATOM   1883  CA  LEU A 790      -3.185  -0.966  -7.910  1.00  0.00           C
ATOM   1884  C   LEU A 790      -4.587  -1.317  -8.387  1.00  0.00           C
ATOM   1885  O   LEU A 790      -4.969  -2.491  -8.393  1.00  0.00           O
ATOM   1886  CB  LEU A 790      -3.249  -0.575  -6.438  1.00  0.00           C
ATOM   1887  CG  LEU A 790      -3.673  -1.559  -5.367  1.00  0.00           C
ATOM   1888  CD1 LEU A 790      -2.638  -2.658  -5.228  1.00  0.00           C
ATOM   1889  CD2 LEU A 790      -3.852  -0.833  -4.046  1.00  0.00           C
ATOM   1890  N   GLY A 791      -5.359  -0.298  -8.764  1.00  0.00           N
ATOM   1891  CA  GLY A 791      -6.701  -0.494  -9.278  1.00  0.00           C
ATOM   1892  C   GLY A 791      -6.657  -0.912 -10.740  1.00  0.00           C
ATOM   1893  O   GLY A 791      -7.514  -1.661 -11.209  1.00  0.00           O
ATOM   1894  N   GLN A 792      -5.654  -0.417 -11.461  1.00  0.00           N
ATOM   1895  CA  GLN A 792      -5.434  -0.760 -12.853  1.00  0.00           C
ATOM   1896  C   GLN A 792      -4.495  -1.955 -12.920  1.00  0.00           C
ATOM   1897  O   GLN A 792      -4.874  -3.059 -13.316  1.00  0.00           O
ATOM   1898  CB  GLN A 792      -4.788   0.428 -13.556  1.00  0.00           C
ATOM   1899  CG  GLN A 792      -5.673   1.673 -13.540  1.00  0.00           C
ATOM   1900  CD  GLN A 792      -4.936   2.986 -13.748  1.00  0.00           C
ATOM   1901  OE1 GLN A 792      -3.720   3.110 -13.639  1.00  0.00           O
ATOM   1902  NE2 GLN A 792      -5.665   4.046 -14.049  1.00  0.00           N
TER
ATOM   1903  C1  UNK     1       8.918  -9.645  15.023  1.00  0.00           C
ATOM   1904  C10 UNK     1      13.440  -9.721  14.178  1.00  0.00           C
ATOM   1905  C11 UNK     1      13.884 -10.483  13.115  1.00  0.00           C
ATOM   1906  C12 UNK     1      13.021 -11.352  12.467  1.00  0.00           C
ATOM   1907  C13 UNK     1      11.684 -11.417  12.886  1.00  0.00           C
ATOM   1908  C14 UNK     1      13.587 -12.156  11.274  1.00  0.00           C
ATOM   1909  C15 UNK     1      10.298 -13.915  13.812  1.00  0.00           C
ATOM   1910  C16 UNK     1       8.083 -14.148  13.534  1.00  0.00           C
ATOM   1911  C17 UNK     1       8.030 -16.442  12.719  1.00  0.00           C
ATOM   1912  C18 UNK     1      10.443  -6.407  15.619  1.00  0.00           C
ATOM   1913  C19 UNK     1      11.429  -6.205  16.555  1.00  0.00           C
ATOM   1914  C2  UNK     1       7.668 -10.179  15.272  1.00  0.00           C
ATOM   1915  C20 UNK     1      11.601  -4.946  17.077  1.00  0.00           C
ATOM   1916  C21 UNK     1      10.793  -3.916  16.656  1.00  0.00           C
ATOM   1917  C22 UNK     1       9.807  -4.109  15.707  1.00  0.00           C
ATOM   1918  C23 UNK     1       9.639  -5.370  15.163  1.00  0.00           C
ATOM   1919  C24 UNK     1      13.998 -14.137  12.474  1.00  0.00           C
ATOM   1920  C25 UNK     1      14.984 -13.890  10.357  1.00  0.00           C
ATOM   1921  C26 UNK     1      10.090  -1.525  17.277  1.00  0.00           C
ATOM   1922  C27 UNK     1      10.573  -0.286  17.964  1.00  0.00           C
ATOM   1923  C28 UNK     1      11.914   0.050  18.134  1.00  0.00           C
ATOM   1924  C29 UNK     1       9.786   0.733  18.533  1.00  0.00           C
ATOM   1925  C3  UNK     1       6.880  -8.141  16.097  1.00  0.00           C
ATOM   1926  C30 UNK     1      12.967   1.974  19.203  1.00  0.00           C
ATOM   1927  C31 UNK     1      10.283   2.846  19.695  1.00  0.00           C
ATOM   1928  C32 UNK     1      13.109   2.284  20.531  1.00  0.00           C
ATOM   1929  C33 UNK     1      14.211   3.011  20.930  1.00  0.00           C
ATOM   1930  C34 UNK     1      15.149   3.381  19.992  1.00  0.00           C
ATOM   1931  C35 UNK     1      15.008   3.045  18.663  1.00  0.00           C
ATOM   1932  C36 UNK     1      13.909   2.331  18.266  1.00  0.00           C
ATOM   1933  C4  UNK     1       9.081  -8.280  15.360  1.00  0.00           C
ATOM   1934  C5  UNK     1       9.738 -10.731  14.443  1.00  0.00           C
ATOM   1935  C6  UNK     1       8.824 -11.812  14.426  1.00  0.00           C
ATOM   1936  C7  UNK     1       9.076 -13.230  13.938  1.00  0.00           C
ATOM   1937  C8  UNK     1      11.218 -10.659  13.965  1.00  0.00           C
ATOM   1938  C9  UNK     1      12.123  -9.814  14.599  1.00  0.00           C
ATOM   1939  F37 UNK     1      16.250   4.069  20.368  1.00  0.00           F
ATOM   1940  N38 UNK     1       6.677  -9.421  15.815  1.00  0.00           N
ATOM   1941  N39 UNK     1       8.073  -7.578  15.888  1.00  0.00           N
ATOM   1942  N40 UNK     1      10.013 -15.110  13.360  1.00  0.00           N
ATOM   1943  N41 UNK     1       8.697 -15.251  13.206  1.00  0.00           N
ATOM   1944  N42 UNK     1      11.039  -2.626  17.259  1.00  0.00           N
ATOM   1945  N43 UNK     1      14.595 -13.176  11.556  1.00  0.00           N
ATOM   1946  N44 UNK     1      11.876   1.185  18.749  1.00  0.00           N
ATOM   1947  N45 UNK     1      10.638   1.606  19.006  1.00  0.00           N
ATOM   1948  O46 UNK     1       7.662 -11.458  14.899  1.00  0.00           O
ATOM   1949  O47 UNK     1      10.328  -7.703  15.114  1.00  0.00           O
ATOM   1950  O48 UNK     1       9.005  -1.513  16.811  1.00  0.00           O
ATOM   1951  O49 UNK     1      12.865  -0.570  17.780  1.00  0.00           O
END
